# Supplementary material for: Weight trajectories in aging humanized APOE mice with translational validity to human Alzheimer’s risk population: A retrospective analysis
Source: PLoS One. 2025 Jan 24;20(1):e0314097. doi: 10.1371/journal.pone.0314097 (PMC11760569; doi:10.1371/journal.pone.0314097)
Supplement: S1 Table — (XLSX) [file pone.0314097.s001.xlsx]

## Sheet: Sheet1
AnimalID	Sex	Genotype	CollectionDate	Weight	AgeInMonth
2485	Male	Apoe3	2019-10-23	37	5
2485	Male	Apoe3	2019-11-23	41	6
2485	Male	Apoe3	2019-12-23	41	7
2485	Male	Apoe3	2020-01-27	39	8
2485	Male	Apoe3	2020-02-24	40	9
2485	Male	Apoe3	2020-03-23	47	10
2485	Male	Apoe3	2020-04-23	43	11
2485	Male	Apoe3	2020-05-25	40	12
2485	Male	Apoe3	2020-06-22	39.5	13
2485	Male	Apoe3	2020-08-12	38.95	15
2485	Male	Apoe3	2020-09-23	37.2	16
2485	Male	Apoe3	2020-11-10	38.35	18
2485	Male	Apoe3	2020-12-23	37.8	19
2485	Male	Apoe3	2021-01-26	37.8	20
2485	Male	Apoe3	2021-02-24	36.6	21
2485	Male	Apoe3	2021-03-24	37.2	22
2485	Male	Apoe3	2021-04-26	34.4	23
2485	Male	Apoe3	2021-05-25	33.24	24
2485	Male	Apoe3	2021-07-13	34.69	26
2485	Male	Apoe3	2021-08-10	34.64	27
2485	Male	Apoe3	2021-09-14	33.53	28
2146	Female	Apoe4	2019-12-09	25	5
2146	Female	Apoe4	2020-01-21	28	6
2146	Female	Apoe4	2020-02-24	33	7
2146	Female	Apoe4	2020-03-23	31	8
2146	Female	Apoe4	2020-04-23	34	9
2146	Female	Apoe4	2020-06-09	31.15	11
2146	Female	Apoe4	2020-07-29	32.5	13
2146	Female	Apoe4	2020-09-09	33.85	14
3029	Female	Apoe3/4	2020-02-24	24	5
3029	Female	Apoe3/4	2020-03-23	25	6
3029	Female	Apoe3/4	2020-04-23	25	7
3029	Female	Apoe3/4	2020-05-28	27	8
3029	Female	Apoe3/4	2020-06-22	27	9
3029	Female	Apoe3/4	2020-07-28	27.7	10
3029	Female	Apoe3/4	2020-08-24	30.4	11
3029	Female	Apoe3/4	2020-09-21	31.2	12
3029	Female	Apoe3/4	2020-10-27	34.4	13
3029	Female	Apoe3/4	2020-11-23	35.3	14
3029	Female	Apoe3/4	2020-12-21	37.2	15
3029	Female	Apoe3/4	2021-01-25	39.8	16
3029	Female	Apoe3/4	2021-02-22	40.6	17
3029	Female	Apoe3/4	2021-03-22	39.9	18
3029	Female	Apoe3/4	2021-04-26	43.2	19
3029	Female	Apoe3/4	2021-05-24	43.18	20
3029	Female	Apoe3/4	2021-07-12	37.59	22
3029	Female	Apoe3/4	2021-08-10	34.29	23
3029	Female	Apoe3/4	2021-09-13	31.48	24
2538	Male	Apoe3	2019-10-23	25	5
2538	Male	Apoe3	2019-11-24	25	6
2538	Male	Apoe3	2019-12-23	28	7
2538	Male	Apoe3	2020-01-27	27	8
2538	Male	Apoe3	2020-02-24	31	9
2538	Male	Apoe3	2020-03-23	28	10
2538	Male	Apoe3	2020-04-23	28	11
2538	Male	Apoe3	2020-05-25	28	12
2538	Male	Apoe3	2020-06-22	28.2	13
2538	Male	Apoe3	2020-07-30	29.6	14
2538	Male	Apoe3	2020-08-25	28.3	15
2538	Male	Apoe3	2020-09-23	27.7	16
2538	Male	Apoe3	2020-10-28	28.4	17
2538	Male	Apoe3	2020-11-24	29.5	18
2538	Male	Apoe3	2020-12-23	28.6	19
2538	Male	Apoe3	2021-01-26	29.2	20
2538	Male	Apoe3	2021-02-24	29.1	21
2538	Male	Apoe3	2021-03-24	29.6	22
2538	Male	Apoe3	2021-04-26	28.5	23
2538	Male	Apoe3	2021-05-25	28.35	24
2538	Male	Apoe3	2021-07-13	26.75	26
2538	Male	Apoe3	2021-08-10	26.15	27
2538	Male	Apoe3	2021-09-14	25.08	28
4411	Female	Apoe3/4	2021-05-10	23.495	7
4411	Female	Apoe3/4	2021-07-12	25.05	9
4411	Female	Apoe3/4	2021-08-10	23.81	10
4411	Female	Apoe3/4	2021-09-13	25.07	11
2539	Male	Apoe3	2019-10-23	26	5
2539	Male	Apoe3	2019-11-23	23	6
2539	Male	Apoe3	2019-12-23	27	7
2539	Male	Apoe3	2020-01-27	26	8
2539	Male	Apoe3	2020-02-24	30	9
2539	Male	Apoe3	2020-03-23	27	10
2539	Male	Apoe3	2020-04-23	27	11
2539	Male	Apoe3	2020-05-25	27	12
2539	Male	Apoe3	2020-06-22	27.9	13
2539	Male	Apoe3	2020-07-30	30.2	14
2539	Male	Apoe3	2020-08-25	27.7	15
2539	Male	Apoe3	2020-09-23	27.9	16
2539	Male	Apoe3	2020-10-28	27.2	17
2539	Male	Apoe3	2020-11-24	28.6	18
2539	Male	Apoe3	2020-12-23	27.3	19
2539	Male	Apoe3	2021-01-26	27.9	20
2539	Male	Apoe3	2021-02-24	27.7	21
2539	Male	Apoe3	2021-03-24	27.4	22
2539	Male	Apoe3	2021-04-26	27.3	23
2539	Male	Apoe3	2021-05-25	27.23	24
2539	Male	Apoe3	2021-07-13	26.73	26
2539	Male	Apoe3	2021-08-10	25.27	27
2539	Male	Apoe3	2021-09-14	25.02	28
3013	Female	Apoe3/4	2020-01-27	25	5
3013	Female	Apoe3/4	2020-02-24	26	6
3013	Female	Apoe3/4	2020-03-23	22	7
3013	Female	Apoe3/4	2020-04-23	22	8
3013	Female	Apoe3/4	2020-05-28	24	9
3013	Female	Apoe3/4	2020-06-22	24.8	10
3013	Female	Apoe3/4	2020-07-28	24.3	11
3013	Female	Apoe3/4	2020-08-24	23.9	12
2025	Male	Apoe4	2019-09-23	31	5
2025	Male	Apoe4	2019-10-21	33	6
2025	Male	Apoe4	2019-11-25	37	7
2025	Male	Apoe4	2019-12-23	34	8
2025	Male	Apoe4	2020-01-21	32	9
2025	Male	Apoe4	2020-02-24	34	10
2025	Male	Apoe4	2020-03-23	32	11
2025	Male	Apoe4	2020-04-23	27	12
2025	Male	Apoe4	2020-05-28	28	13
2025	Male	Apoe4	2020-06-22	27.8	14
2025	Male	Apoe4	2020-07-29	28.9	15
2025	Male	Apoe4	2020-08-27	29.4	16
2025	Male	Apoe4	2020-09-22	29.1	17
2025	Male	Apoe4	2020-10-27	30.7	18
3385	Male	Apoe4	2020-07-29	30.8	6
3385	Male	Apoe4	2020-09-09	30.35	7
3385	Male	Apoe4	2020-11-09	31.5	9
3385	Male	Apoe4	2020-12-22	32.2	10
3385	Male	Apoe4	2021-02-09	33.45	12
3385	Male	Apoe4	2021-03-23	33.2	13
3385	Male	Apoe4	2021-04-27	33.1	14
3385	Male	Apoe4	2021-05-26	32.93	15
3385	Male	Apoe4	2021-07-12	32.1	17
3385	Male	Apoe4	2021-08-09	30.45	18
3385	Male	Apoe4	2021-09-15	30.18	19
2536	Male	Apoe3	2019-10-23	29	5
2536	Male	Apoe3	2019-11-23	27	6
2536	Male	Apoe3	2019-12-23	31	7
2536	Male	Apoe3	2020-01-27	31	8
2536	Male	Apoe3	2020-02-24	34	9
2536	Male	Apoe3	2020-03-23	31	10
2536	Male	Apoe3	2020-04-23	31	11
2536	Male	Apoe3	2020-05-25	32	12
2536	Male	Apoe3	2020-06-22	31.4	13
2536	Male	Apoe3	2020-07-30	33.4	14
2536	Male	Apoe3	2020-08-25	30.8	15
2536	Male	Apoe3	2020-09-23	30.4	16
2536	Male	Apoe3	2020-10-28	30.6	17
2536	Male	Apoe3	2020-11-24	31.4	18
2536	Male	Apoe3	2020-12-23	31	19
2536	Male	Apoe3	2021-01-26	32.5	20
2536	Male	Apoe3	2021-02-24	31.5	21
2536	Male	Apoe3	2021-03-24	29.6	22
2536	Male	Apoe3	2021-04-26	31.5	23
2536	Male	Apoe3	2021-05-25	30.17	24
2536	Male	Apoe3	2021-07-13	29.79	26
2536	Male	Apoe3	2021-08-10	27.24	27
2536	Male	Apoe3	2021-09-14	27.07	28
4273	Male	Apoe3/4	2021-03-22	31.9	6
4273	Male	Apoe3/4	2021-04-26	35.4	7
4273	Male	Apoe3/4	2021-05-24	36.03	8
4273	Male	Apoe3/4	2021-07-12	37.05	10
4273	Male	Apoe3/4	2021-08-10	37.01	11
4273	Male	Apoe3/4	2021-09-13	38.68	12
3509	Male	Apoe4	2020-09-22	28	6
3509	Male	Apoe4	2020-10-27	29	7
3509	Male	Apoe4	2020-11-23	28.4	8
3509	Male	Apoe4	2020-12-22	29.5	9
3509	Male	Apoe4	2021-03-29	29	12
3075	Female	Apoe3/4	2020-04-23	22	5
3075	Female	Apoe3/4	2020-05-28	22	6
3075	Female	Apoe3/4	2020-06-22	24	7
3075	Female	Apoe3/4	2020-07-28	23.6	8
3075	Female	Apoe3/4	2020-08-24	24.8	9
3075	Female	Apoe3/4	2020-09-21	25.1	10
3075	Female	Apoe3/4	2020-10-27	25.5	11
3075	Female	Apoe3/4	2020-11-23	25.8	12
3075	Female	Apoe3/4	2020-12-21	25.4	13
3075	Female	Apoe3/4	2021-01-25	26.7	14
3075	Female	Apoe3/4	2021-02-22	27.6	15
3075	Female	Apoe3/4	2021-03-22	27.7	16
3075	Female	Apoe3/4	2021-04-26	26.5	17
3075	Female	Apoe3/4	2021-05-24	25.3	18
3075	Female	Apoe3/4	2021-07-12	26.2	20
3075	Female	Apoe3/4	2021-08-10	26.31	21
3075	Female	Apoe3/4	2021-09-13	25.4	22
2676	Male	Apoe3	2020-05-25	30	6
2676	Male	Apoe3	2020-06-22	28.7	7
2676	Male	Apoe3	2020-07-30	29.3	8
2676	Male	Apoe3	2020-08-25	30.4	9
2676	Male	Apoe3	2020-09-23	30.3	10
2676	Male	Apoe3	2020-10-28	30.8	11
2676	Male	Apoe3	2020-11-24	31.6	12
2676	Male	Apoe3	2020-12-23	31.7	13
2676	Male	Apoe3	2021-01-26	36.1	14
2676	Male	Apoe3	2021-02-24	34.2	15
2676	Male	Apoe3	2021-03-24	33.7	16
2676	Male	Apoe3	2021-04-26	33.9	17
2676	Male	Apoe3	2021-05-25	33.43	18
2676	Male	Apoe3	2021-07-13	32.79	19
2676	Male	Apoe3	2021-08-10	32	20
2676	Male	Apoe3	2021-09-14	32	21
4119	Male	Apoe3/4	2021-03-08	30.85	7
4119	Male	Apoe3/4	2021-04-26	30.7	9
4119	Male	Apoe3/4	2021-05-24	31.01	10
4119	Male	Apoe3/4	2021-07-12	31.38	11
4119	Male	Apoe3/4	2021-08-10	30.36	12
4119	Male	Apoe3/4	2021-09-13	30.12	13
4069	Male	Apoe4	2021-02-23	30.6	7
4069	Male	Apoe4	2021-03-23	32.2	8
4069	Male	Apoe4	2021-04-27	32.1	9
4069	Male	Apoe4	2021-05-26	31.63	10
4069	Male	Apoe4	2021-07-12	32.04	11
4069	Male	Apoe4	2021-08-09	31.78	12
4069	Male	Apoe4	2021-09-15	32.65	13
2806	Male	Apoe3/4	2019-10-07	38	9
2806	Male	Apoe3/4	2019-12-09	41.5	11
2806	Male	Apoe3/4	2020-01-27	38	13
2806	Male	Apoe3/4	2020-03-09	39.5	14
2806	Male	Apoe3/4	2020-04-23	39	16
2806	Male	Apoe3/4	2020-06-09	38.6	17
2806	Male	Apoe3/4	2020-07-28	36.4	19
2806	Male	Apoe3/4	2020-09-07	35.1	20
2806	Male	Apoe3/4	2020-10-27	34.7	22
2665	Male	Apoe3	2020-03-23	26	5
2665	Male	Apoe3	2020-04-23	26	6
2665	Male	Apoe3	2020-05-25	28	7
2665	Male	Apoe3	2020-06-22	28.1	8
2665	Male	Apoe3	2020-07-30	28	9
2665	Male	Apoe3	2020-08-25	28.9	10
2665	Male	Apoe3	2020-09-23	28.9	11
2665	Male	Apoe3	2020-10-28	29.2	12
2665	Male	Apoe3	2020-11-24	29.3	13
2665	Male	Apoe3	2020-12-23	30.4	14
2665	Male	Apoe3	2021-01-26	30.9	15
2665	Male	Apoe3	2021-02-24	29.5	16
2665	Male	Apoe3	2021-03-24	29.8	17
2665	Male	Apoe3	2021-04-26	28.37	18
2063	Male	Apoe4	2019-10-21	29	5
2063	Male	Apoe4	2019-11-25	32	6
2063	Male	Apoe4	2019-12-23	32	7
2063	Male	Apoe4	2020-01-21	30	8
2063	Male	Apoe4	2020-02-24	31	9
2063	Male	Apoe4	2020-03-23	31	10
2063	Male	Apoe4	2020-04-23	28	11
2063	Male	Apoe4	2020-05-28	28	12
2063	Male	Apoe4	2020-06-22	28.7	13
2063	Male	Apoe4	2020-07-29	30.8	14
2063	Male	Apoe4	2020-08-27	30.7	15
2063	Male	Apoe4	2020-09-22	29.8	16
2063	Male	Apoe4	2020-10-27	30.4	17
2063	Male	Apoe4	2020-11-23	30.6	18
2063	Male	Apoe4	2020-12-22	31.8	19
2063	Male	Apoe4	2021-01-27	30.1	20
2063	Male	Apoe4	2021-02-23	31.1	21
2063	Male	Apoe4	2021-03-23	30.3	22
2063	Male	Apoe4	2021-04-27	31	23
2063	Male	Apoe4	2021-05-26	30.63	24
2063	Male	Apoe4	2021-07-12	29.92	26
2063	Male	Apoe4	2021-08-09	28.82	27
2063	Male	Apoe4	2021-09-15	27.05	28
2183	Female	Apoe4	2020-01-21	20	5
2183	Female	Apoe4	2020-02-24	21	6
2183	Female	Apoe4	2020-03-23	22	7
2183	Female	Apoe4	2020-04-23	22	8
2183	Female	Apoe4	2020-06-09	22.75	10
2183	Female	Apoe4	2020-07-29	23.2	12
2183	Female	Apoe4	2020-08-27	22.6	13
2178	Male	Apoe4	2020-01-21	31	5
2178	Male	Apoe4	2020-02-24	29	6
2178	Male	Apoe4	2020-03-23	31	7
2178	Male	Apoe4	2020-04-23	30	8
2178	Male	Apoe4	2020-06-09	31.3	10
2178	Male	Apoe4	2020-07-29	31.1	12
2178	Male	Apoe4	2020-08-27	30.7	13
4197	Female	Apoe3/4	2021-01-25	23.6	5
4197	Female	Apoe3/4	2021-02-22	23.5	6
4197	Female	Apoe3/4	2021-03-22	24.6	7
4197	Female	Apoe3/4	2021-04-26	27	8
4197	Female	Apoe3/4	2021-05-24	26.37	9
4197	Female	Apoe3/4	2021-07-26	29.25	11
4197	Female	Apoe3/4	2021-09-13	30.8	13
1874	Female	Apoe4	2019-09-23	41	14
1874	Female	Apoe4	2019-10-21	36	15
1874	Female	Apoe4	2019-11-25	32	16
1874	Female	Apoe4	2019-12-23	25	17
4007	Male	Apoe4	2021-01-27	31.3	6
4007	Male	Apoe4	2021-02-23	31.4	7
4007	Male	Apoe4	2021-03-23	32.4	8
4007	Male	Apoe4	2021-04-27	32.8	9
4007	Male	Apoe4	2021-05-26	34.19	10
4007	Male	Apoe4	2021-07-12	36.59	12
4007	Male	Apoe4	2021-08-09	33.26	13
4007	Male	Apoe4	2021-09-15	31.98	14
1754	Male	Apoe4	2018-11-02	35.5	7
1754	Male	Apoe4	2019-03-25	34	12
1754	Male	Apoe4	2019-05-20	24	14
1754	Male	Apoe4	2019-09-23	25	18
4150	Female	Apoe3	2021-02-24	23.7	6
4150	Female	Apoe3	2021-03-24	24.3	7
4150	Female	Apoe3	2021-04-26	24.4	8
4150	Female	Apoe3	2021-05-25	26.14	9
2987	Female	Apoe3/4	2020-01-27	21	5
2987	Female	Apoe3/4	2020-02-24	22	6
2987	Female	Apoe3/4	2020-03-23	21	7
2987	Female	Apoe3/4	2020-04-23	21	8
2987	Female	Apoe3/4	2020-05-28	21	9
2987	Female	Apoe3/4	2020-06-22	21.1	10
2987	Female	Apoe3/4	2020-07-28	21.3	11
2987	Female	Apoe3/4	2020-08-24	21.2	12
2987	Female	Apoe3/4	2020-09-21	21.2	13
2987	Female	Apoe3/4	2020-10-27	21.1	14
2987	Female	Apoe3/4	2020-11-23	22	15
2987	Female	Apoe3/4	2020-12-21	21.7	16
2987	Female	Apoe3/4	2021-01-25	22.2	17
2987	Female	Apoe3/4	2021-02-22	22	18
2987	Female	Apoe3/4	2021-03-22	22.1	19
2987	Female	Apoe3/4	2021-04-26	22.1	20
2987	Female	Apoe3/4	2021-05-24	22.5	21
2987	Female	Apoe3/4	2021-07-12	20.55	23
2987	Female	Apoe3/4	2021-08-10	21.62	24
2987	Female	Apoe3/4	2021-09-13	17.8	25
4379	Female	Apoe4	2021-02-23	22	5
4379	Female	Apoe4	2021-03-23	23	6
4379	Female	Apoe4	2021-04-27	23.3	7
4379	Female	Apoe4	2021-05-26	24.91	8
4379	Female	Apoe4	2021-07-12	26.14	9
3345	Female	Apoe4	2020-06-22	23	5
3345	Female	Apoe4	2020-07-29	24.4	6
3345	Female	Apoe4	2020-08-27	24.6	7
3345	Female	Apoe4	2020-09-22	25.2	8
3345	Female	Apoe4	2020-10-27	25.3	9
3345	Female	Apoe4	2020-11-23	26.3	10
3345	Female	Apoe4	2020-12-22	25.9	11
3345	Female	Apoe4	2021-01-27	27.3	12
3345	Female	Apoe4	2021-02-23	30.4	13
3345	Female	Apoe4	2021-03-23	29	14
3345	Female	Apoe4	2021-04-27	28.9	15
3345	Female	Apoe4	2021-05-26	29.5	16
3345	Female	Apoe4	2021-07-12	30.16	17
3345	Female	Apoe4	2021-08-09	29.48	18
3012	Male	Apoe3/4	2020-01-27	28	5
3012	Male	Apoe3/4	2020-02-24	30	6
3012	Male	Apoe3/4	2020-03-23	33	7
3012	Male	Apoe3/4	2020-04-23	32	8
3012	Male	Apoe3/4	2020-05-28	33	9
3012	Male	Apoe3/4	2020-06-22	33.1	10
3012	Male	Apoe3/4	2020-07-28	35.4	11
3012	Male	Apoe3/4	2020-08-24	35	12
2580	Male	Apoe3	2020-03-23	29	8
2580	Male	Apoe3	2020-04-23	33	9
2580	Male	Apoe3	2020-05-25	32	10
2580	Male	Apoe3	2020-06-22	32.8	11
2580	Male	Apoe3	2020-08-12	34.55	13
2580	Male	Apoe3	2020-09-23	37	14
2580	Male	Apoe3	2020-11-10	39.9	16
2580	Male	Apoe3	2020-12-23	39.8	17
2580	Male	Apoe3	2021-01-26	40.3	18
2580	Male	Apoe3	2021-02-24	41.3	19
2580	Male	Apoe3	2021-03-24	42.5	20
2580	Male	Apoe3	2021-04-26	46.5	21
2580	Male	Apoe3	2021-05-25	44.27	22
2580	Male	Apoe3	2021-07-13	46.93	24
2580	Male	Apoe3	2021-08-10	46.62	25
2580	Male	Apoe3	2021-09-14	48.53	26
2585	Female	Apoe3	2019-12-23	24	5
2585	Female	Apoe3	2020-01-27	26	6
2585	Female	Apoe3	2020-02-24	26	7
2585	Female	Apoe3	2020-03-23	29	8
2585	Female	Apoe3	2020-04-23	29	9
2585	Female	Apoe3	2020-05-25	33	10
2585	Female	Apoe3	2020-06-22	32.6	11
2585	Female	Apoe3	2020-07-30	32.5	12
2585	Female	Apoe3	2020-08-25	35	13
2585	Female	Apoe3	2020-09-23	37.9	14
1793	Female	Apoe4	2018-11-02	22	7
1793	Female	Apoe4	2019-02-12	23	10
1793	Female	Apoe4	2019-03-12	23	11
1793	Female	Apoe4	2019-04-08	21	12
1793	Female	Apoe4	2019-05-20	23	13
1793	Female	Apoe4	2019-09-23	24	17
1793	Female	Apoe4	2019-10-21	23	18
2532	Female	Apoe3	2019-09-23	25	5
2532	Female	Apoe3	2019-10-23	21	6
2532	Female	Apoe3	2019-11-23	21	7
2532	Female	Apoe3	2019-12-23	22	8
2532	Female	Apoe3	2020-01-27	22	9
2532	Female	Apoe3	2020-02-24	25	10
2532	Female	Apoe3	2020-03-23	23	11
2532	Female	Apoe3	2020-04-23	25	12
2532	Female	Apoe3	2020-05-25	24	13
2532	Female	Apoe3	2020-06-22	23.7	14
2532	Female	Apoe3	2020-07-30	23.8	15
2532	Female	Apoe3	2020-08-25	22.9	16
2532	Female	Apoe3	2020-09-23	24.2	17
2532	Female	Apoe3	2020-10-28	22.5	18
2532	Female	Apoe3	2020-11-24	23.3	19
2532	Female	Apoe3	2020-12-23	23.4	20
2532	Female	Apoe3	2021-01-26	23.2	21
2532	Female	Apoe3	2021-02-24	22.6	22
2532	Female	Apoe3	2021-03-24	23.5	23
1912	Female	Apoe4	2019-05-20	32	6
1912	Female	Apoe4	2019-09-23	35	10
1912	Female	Apoe4	2019-10-21	32	11
1912	Female	Apoe4	2019-11-25	35	12
1912	Female	Apoe4	2019-12-23	37	13
1912	Female	Apoe4	2020-01-21	35	14
1912	Female	Apoe4	2020-02-24	35	15
3101	Male	Apoe3/4	2020-06-22	26.4	5
3101	Male	Apoe3/4	2020-07-28	28.2	6
3101	Male	Apoe3/4	2020-08-24	29.3	7
3101	Male	Apoe3/4	2020-09-21	29	8
3101	Male	Apoe3/4	2020-10-27	29.4	9
3101	Male	Apoe3/4	2020-11-23	29.4	10
3101	Male	Apoe3/4	2020-12-21	29.9	11
3101	Male	Apoe3/4	2021-01-25	31.4	12
3101	Male	Apoe3/4	2021-02-22	30.6	13
3101	Male	Apoe3/4	2021-03-22	29.7	14
3101	Male	Apoe3/4	2021-04-26	28.8	15
3101	Male	Apoe3/4	2021-05-24	27.89	16
3101	Male	Apoe3/4	2021-07-12	27.55	18
3101	Male	Apoe3/4	2021-08-10	27.48	19
3101	Male	Apoe3/4	2021-09-13	27.01	20
2844	Female	Apoe3	2020-06-22	23.6	6
2844	Female	Apoe3	2020-07-28	23.9	7
2844	Female	Apoe3	2020-08-24	23.95	8
2844	Female	Apoe3	2020-09-23	23.9	9
2844	Female	Apoe3	2020-10-28	23.8	10
2844	Female	Apoe3	2020-11-24	26.3	11
2844	Female	Apoe3	2020-12-23	26.2	12
2844	Female	Apoe3	2021-01-26	26.6	13
2844	Female	Apoe3	2021-02-24	27.7	14
2844	Female	Apoe3	2021-03-24	25.7	15
3067	Male	Apoe3/4	2020-03-23	34	5
3067	Male	Apoe3/4	2020-04-23	33	6
3067	Male	Apoe3/4	2020-05-28	33	7
3067	Male	Apoe3/4	2020-06-22	33.2	8
3067	Male	Apoe3/4	2020-07-28	34	9
3067	Male	Apoe3/4	2020-08-24	30.2	10
3067	Male	Apoe3/4	2020-09-21	33.6	11
3067	Male	Apoe3/4	2020-10-27	33.8	12
3067	Male	Apoe3/4	2020-11-23	30.6	13
2171	Female	Apoe4	2019-12-23	22	5
2171	Female	Apoe4	2020-01-21	23	6
2171	Female	Apoe4	2020-02-24	24	7
2171	Female	Apoe4	2020-03-23	24	8
2171	Female	Apoe4	2020-04-23	25	9
2171	Female	Apoe4	2020-05-28	26	10
2171	Female	Apoe4	2020-06-22	25.8	11
2171	Female	Apoe4	2020-07-29	25.8	12
2171	Female	Apoe4	2020-08-27	25.5	13
2304	Female	Apoe3	2019-02-12	24	7
2304	Female	Apoe3	2019-03-12	25	8
2304	Female	Apoe3	2019-04-08	23	9
2304	Female	Apoe3	2019-05-20	29	11
2304	Female	Apoe3	2019-09-23	30	15
2304	Female	Apoe3	2019-10-23	36	16
2304	Female	Apoe3	2019-11-23	38	17
2304	Female	Apoe3	2019-12-23	35	18
2304	Female	Apoe3	2020-01-27	39	19
2304	Female	Apoe3	2020-02-24	45	20
4393	Male	Apoe4	2021-05-11	35.77	7
4393	Male	Apoe4	2021-07-12	39.05	9
4393	Male	Apoe4	2021-08-09	41.24	10
4393	Male	Apoe4	2021-09-15	40.56	11
2753	Female	Apoe4	2020-06-22	21.1	5
2753	Female	Apoe4	2020-07-29	22.1	6
2753	Female	Apoe4	2020-08-27	22.8	7
2753	Female	Apoe4	2020-09-22	24.6	8
2753	Female	Apoe4	2020-10-27	23.6	9
2753	Female	Apoe4	2020-11-23	23.6	10
2753	Female	Apoe4	2020-12-22	25.3	11
2753	Female	Apoe4	2021-01-27	24.5	12
2753	Female	Apoe4	2021-02-23	25.3	13
2753	Female	Apoe4	2021-03-23	25	14
2753	Female	Apoe4	2021-04-27	25.2	15
2753	Female	Apoe4	2021-05-26	25.35	16
3535	Male	Apoe4	2020-09-22	30.1	6
3535	Male	Apoe4	2020-10-27	30.8	7
3535	Male	Apoe4	2020-11-23	31.3	8
3535	Male	Apoe4	2020-12-22	33.1	9
3535	Male	Apoe4	2021-03-29	35.9	12
4550	Female	Apoe3/4	2021-05-24	25.73	7
4550	Female	Apoe3/4	2021-07-12	31.77	8
4550	Female	Apoe3/4	2021-08-10	31.21	9
4550	Female	Apoe3/4	2021-09-13	31.88	10
2727	Male	Apoe4	2020-05-28	35	6
2727	Male	Apoe4	2020-06-22	38.3	7
2727	Male	Apoe4	2020-07-29	39.4	8
2727	Male	Apoe4	2020-08-27	43.5	9
2727	Male	Apoe4	2020-09-22	41.8	10
2727	Male	Apoe4	2020-10-27	42.2	11
2727	Male	Apoe4	2020-11-23	43.7	12
2727	Male	Apoe4	2020-12-22	44.5	13
2727	Male	Apoe4	2021-01-27	44.7	14
2727	Male	Apoe4	2021-02-23	45.8	15
2727	Male	Apoe4	2021-03-23	48.2	16
2727	Male	Apoe4	2021-04-27	47	17
2727	Male	Apoe4	2021-05-26	47.5	18
2727	Male	Apoe4	2021-07-12	48.12	19
2727	Male	Apoe4	2021-08-09	50.37	20
2487	Male	Apoe3	2019-10-23	38	5
2487	Male	Apoe3	2019-11-23	42	6
2487	Male	Apoe3	2019-12-23	41	7
2487	Male	Apoe3	2020-01-27	39	8
2487	Male	Apoe3	2020-02-24	41	9
2487	Male	Apoe3	2020-03-23	47	10
2487	Male	Apoe3	2020-04-23	46	11
2487	Male	Apoe3	2020-05-25	44	12
2487	Male	Apoe3	2020-06-22	44.2	13
2487	Male	Apoe3	2020-08-12	41.9	15
2487	Male	Apoe3	2020-09-23	37.7	16
2487	Male	Apoe3	2020-11-10	38.85	18
2487	Male	Apoe3	2020-12-23	37.5	19
2487	Male	Apoe3	2021-01-26	39.5	20
2487	Male	Apoe3	2021-02-24	37.9	21
2487	Male	Apoe3	2021-03-24	36.5	22
2487	Male	Apoe3	2021-04-26	37.3	23
2143	Male	Apoe4	2019-12-09	33	5
2143	Male	Apoe4	2020-01-21	33	6
2143	Male	Apoe4	2020-02-24	36	7
2143	Male	Apoe4	2020-03-23	37	8
2143	Male	Apoe4	2020-04-23	37	9
2143	Male	Apoe4	2020-06-09	37.7	11
2143	Male	Apoe4	2020-07-29	39.1	13
2143	Male	Apoe4	2020-09-09	37	14
2143	Male	Apoe4	2020-11-09	37.65	16
2143	Male	Apoe4	2020-12-22	39.4	17
2143	Male	Apoe4	2021-02-09	38.6	19
2143	Male	Apoe4	2021-03-23	37.1	20
2143	Male	Apoe4	2021-04-27	34.6	22
2143	Male	Apoe4	2021-05-26	34.91	23
2143	Male	Apoe4	2021-07-12	34.14	24
2143	Male	Apoe4	2021-08-09	33.54	25
3047	Female	Apoe3/4	2020-02-24	23	5
3047	Female	Apoe3/4	2020-03-23	24	6
3047	Female	Apoe3/4	2020-04-23	23	7
3047	Female	Apoe3/4	2020-05-28	24	8
3047	Female	Apoe3/4	2020-06-22	25.1	9
3047	Female	Apoe3/4	2020-07-28	24.7	10
3047	Female	Apoe3/4	2020-08-24	26.8	11
3047	Female	Apoe3/4	2020-09-21	25.3	12
3047	Female	Apoe3/4	2020-10-27	26.4	13
3047	Female	Apoe3/4	2020-11-23	26.7	14
3047	Female	Apoe3/4	2020-12-21	26.8	15
3047	Female	Apoe3/4	2021-01-25	28.2	16
3047	Female	Apoe3/4	2021-02-22	29	17
3047	Female	Apoe3/4	2021-03-22	30.1	18
3047	Female	Apoe3/4	2021-04-26	29.9	19
3047	Female	Apoe3/4	2021-05-24	30.59	20
3047	Female	Apoe3/4	2021-07-12	29.96	21
3047	Female	Apoe3/4	2021-08-10	29.32	22
3047	Female	Apoe3/4	2021-09-13	29.72	23
2745	Female	Apoe4	2020-06-22	22.2	5
2745	Female	Apoe4	2020-07-29	23.8	6
2745	Female	Apoe4	2020-08-27	24.4	7
2745	Female	Apoe4	2020-09-22	24.4	8
2745	Female	Apoe4	2020-10-27	25	9
2745	Female	Apoe4	2020-11-23	25.5	10
2745	Female	Apoe4	2020-12-22	25.8	11
2745	Female	Apoe4	2021-01-27	26.4	12
2745	Female	Apoe4	2021-02-23	26.1	13
2745	Female	Apoe4	2021-03-23	26.6	14
2745	Female	Apoe4	2021-04-27	25.9	15
2745	Female	Apoe4	2021-05-26	26.93	16
4117	Female	Apoe3/4	2021-03-08	20.6	7
4117	Female	Apoe3/4	2021-04-26	22	9
4117	Female	Apoe3/4	2021-05-24	21.63	10
4117	Female	Apoe3/4	2021-07-12	23.52	11
4117	Female	Apoe3/4	2021-08-10	23.65	12
4117	Female	Apoe3/4	2021-09-13	21.79	13
2973	Male	Apoe3/4	2019-11-25	32	5
2973	Male	Apoe3/4	2019-12-23	34	6
2973	Male	Apoe3/4	2020-01-27	33	7
2973	Male	Apoe3/4	2020-02-24	34	8
2973	Male	Apoe3/4	2020-03-23	34	9
2973	Male	Apoe3/4	2020-04-23	35	10
2973	Male	Apoe3/4	2020-06-09	36.2	11
2973	Male	Apoe3/4	2020-07-28	36.1	13
2973	Male	Apoe3/4	2020-09-07	35.2	14
2973	Male	Apoe3/4	2020-10-27	36.8	16
2973	Male	Apoe3/4	2020-12-07	36.9	17
2973	Male	Apoe3/4	2021-01-25	36.5	19
2973	Male	Apoe3/4	2021-03-08	37.1	20
2973	Male	Apoe3/4	2021-04-26	34.2	22
2973	Male	Apoe3/4	2021-05-24	32.64	23
2973	Male	Apoe3/4	2021-07-12	33.46	24
2973	Male	Apoe3/4	2021-08-10	32.82	25
2973	Male	Apoe3/4	2021-09-13	31.26	26
4205	Male	Apoe4	2021-02-23	28.9	6
4205	Male	Apoe4	2021-03-23	28.8	7
4205	Male	Apoe4	2021-04-27	32.6	8
4205	Male	Apoe4	2021-05-26	30.54	9
4205	Male	Apoe4	2021-07-12	31.44	10
4205	Male	Apoe4	2021-08-09	31.56	11
4205	Male	Apoe4	2021-09-15	29.44	13
1991	Male	Apoe4	2019-09-23	37	6
1991	Male	Apoe4	2019-10-21	36	7
1991	Male	Apoe4	2019-11-25	36	8
1991	Male	Apoe4	2019-12-23	36	9
1991	Male	Apoe4	2020-01-21	36	10
1991	Male	Apoe4	2020-02-24	36	11
1991	Male	Apoe4	2020-03-23	31	12
1991	Male	Apoe4	2020-04-23	27	13
1991	Male	Apoe4	2020-06-09	27.8	15
1991	Male	Apoe4	2020-07-29	28.4	17
1991	Male	Apoe4	2020-09-09	29.4	18
1991	Male	Apoe4	2020-10-27	30.9	20
2667	Female	Apoe3	2020-04-23	19	5
2667	Female	Apoe3	2020-06-08	19.75	7
2667	Female	Apoe3	2020-07-30	19.7	9
2667	Female	Apoe3	2020-08-25	21	10
2667	Female	Apoe3	2020-09-23	20.8	11
2667	Female	Apoe3	2020-10-28	21.5	12
2667	Female	Apoe3	2020-11-24	22	13
2667	Female	Apoe3	2020-12-23	21.2	14
2667	Female	Apoe3	2021-01-26	21.4	15
2667	Female	Apoe3	2021-03-10	21.1	16
2667	Female	Apoe3	2021-04-26	21.51	18
1822	Male	Apoe4	2018-11-02	30	6
1822	Male	Apoe4	2019-02-12	34	9
1822	Male	Apoe4	2019-03-12	37	10
1822	Male	Apoe4	2019-04-08	32	11
1822	Male	Apoe4	2019-05-20	38	12
1822	Male	Apoe4	2019-09-23	33	17
4346	Male	Apoe3	2021-04-26	37.6	7
4346	Male	Apoe3	2021-05-25	39.73	8
4346	Male	Apoe3	2021-07-13	46.3	9
4346	Male	Apoe3	2021-08-10	48.29	10
4346	Male	Apoe3	2021-09-14	51.03	11
2185	Male	Apoe4	2020-01-21	29	5
2185	Male	Apoe4	2020-02-24	30	6
2185	Male	Apoe4	2020-03-23	30	7
2185	Male	Apoe4	2020-04-23	35	8
2185	Male	Apoe4	2020-05-28	35	9
2185	Male	Apoe4	2020-06-22	36.4	10
2185	Male	Apoe4	2020-07-29	37.4	11
2185	Male	Apoe4	2020-08-27	34.6	12
2185	Male	Apoe4	2020-09-22	35.1	13
2185	Male	Apoe4	2020-10-27	34.7	14
2185	Male	Apoe4	2020-11-23	35.3	15
2185	Male	Apoe4	2020-12-22	33.2	16
2185	Male	Apoe4	2021-01-27	34.5	17
2185	Male	Apoe4	2021-02-23	34.4	18
2185	Male	Apoe4	2021-03-23	33.8	19
2185	Male	Apoe4	2021-04-27	32.7	20
2185	Male	Apoe4	2021-05-26	31.08	21
2185	Male	Apoe4	2021-07-12	27.86	23
2781	Male	Apoe3/4	2019-05-20	38	6
2781	Male	Apoe3/4	2019-09-23	44	10
2781	Male	Apoe3/4	2019-10-21	44	11
2781	Male	Apoe3/4	2019-11-25	45	12
2781	Male	Apoe3/4	2019-12-23	44	13
2781	Male	Apoe3/4	2020-01-27	45	14
2781	Male	Apoe3/4	2020-02-24	46	15
2781	Male	Apoe3/4	2020-03-23	46	16
4147	Female	Apoe3	2021-01-26	22	5
4147	Female	Apoe3	2021-02-24	22.3	6
4147	Female	Apoe3	2021-03-24	22.5	7
4147	Female	Apoe3	2021-04-26	23.8	8
4147	Female	Apoe3	2021-05-25	25.52	9
2081	Male	Apoe4	2019-11-25	34	6
2081	Male	Apoe4	2020-01-06	36	7
2081	Male	Apoe4	2020-02-24	36	9
2081	Male	Apoe4	2020-03-23	35	10
2081	Male	Apoe4	2020-04-23	32	11
2081	Male	Apoe4	2020-05-28	35	12
2081	Male	Apoe4	2020-06-22	36.4	13
2081	Male	Apoe4	2020-07-29	35.9	14
2081	Male	Apoe4	2020-08-27	34.4	15
2081	Male	Apoe4	2020-09-22	33.9	16
2081	Male	Apoe4	2020-10-27	31.2	17
2749	Male	Apoe4	2020-06-22	25.7	5
2749	Male	Apoe4	2020-07-29	26.5	6
2749	Male	Apoe4	2020-08-27	26.4	7
2749	Male	Apoe4	2020-09-22	26.5	8
2749	Male	Apoe4	2020-10-27	26.8	9
2749	Male	Apoe4	2020-11-23	27.3	10
2749	Male	Apoe4	2020-12-22	27.7	11
2749	Male	Apoe4	2021-01-27	27.6	12
2749	Male	Apoe4	2021-02-23	28.9	13
2749	Male	Apoe4	2021-03-23	29.7	14
2749	Male	Apoe4	2021-04-27	29.9	15
2749	Male	Apoe4	2021-05-26	29.44	16
2749	Male	Apoe4	2021-07-12	33.65	18
2749	Male	Apoe4	2021-08-09	29.06	19
2749	Male	Apoe4	2021-09-15	28.5	20
2053	Male	Apoe4	2019-10-21	32	5
2053	Male	Apoe4	2019-11-25	35	6
2053	Male	Apoe4	2019-12-23	35	7
2053	Male	Apoe4	2020-01-21	34	8
2053	Male	Apoe4	2020-02-24	36	9
2053	Male	Apoe4	2020-03-23	34	10
2100	Female	Apoe4	2019-09-23	23	5
2100	Female	Apoe4	2019-10-21	23	6
2100	Female	Apoe4	2019-11-25	20	7
2100	Female	Apoe4	2019-12-23	23	8
2100	Female	Apoe4	2020-01-21	22	9
2100	Female	Apoe4	2020-02-24	24	10
2100	Female	Apoe4	2020-03-23	24	11
2100	Female	Apoe4	2020-04-23	24	12
2100	Female	Apoe4	2020-05-28	24	13
2100	Female	Apoe4	2020-06-22	23.7	14
2100	Female	Apoe4	2020-07-29	24.4	15
2100	Female	Apoe4	2020-08-27	23.6	16
2100	Female	Apoe4	2020-09-22	22.9	17
2088	Male	Apoe4	2019-10-21	28	5
2088	Male	Apoe4	2019-11-25	19	6
2088	Male	Apoe4	2019-12-23	27	7
2088	Male	Apoe4	2020-01-21	29	8
2088	Male	Apoe4	2020-02-24	30	9
2088	Male	Apoe4	2020-03-23	30	10
2088	Male	Apoe4	2020-04-23	31	11
2088	Male	Apoe4	2020-05-28	30	12
2088	Male	Apoe4	2020-06-22	30.6	13
2088	Male	Apoe4	2020-07-29	31.8	14
2088	Male	Apoe4	2020-08-27	29.2	15
2088	Male	Apoe4	2020-09-22	30.2	16
2088	Male	Apoe4	2020-10-27	30.3	17
2088	Male	Apoe4	2020-11-23	29.8	18
2088	Male	Apoe4	2020-12-22	30.1	19
2088	Male	Apoe4	2021-01-27	29.3	20
2088	Male	Apoe4	2021-02-23	30.2	21
2088	Male	Apoe4	2021-03-23	28.8	22
2088	Male	Apoe4	2021-04-27	27.9	23
3992	Male	Apoe3/4	2021-01-25	27.3	6
3992	Male	Apoe3/4	2021-02-22	28.4	7
3992	Male	Apoe3/4	2021-03-22	28.7	8
3992	Male	Apoe3/4	2021-04-26	30.5	9
3992	Male	Apoe3/4	2021-05-24	31.13	10
3992	Male	Apoe3/4	2021-07-12	31.51	12
3992	Male	Apoe3/4	2021-08-10	31.39	13
3992	Male	Apoe3/4	2021-09-13	33.02	14
2981	Male	Apoe3/4	2019-12-09	38	5
2981	Male	Apoe3/4	2020-02-10	41	7
2981	Male	Apoe3/4	2020-03-23	43	8
2981	Male	Apoe3/4	2020-04-23	44	9
2981	Male	Apoe3/4	2020-06-09	44.75	11
2981	Male	Apoe3/4	2020-08-06	45.9	13
2981	Male	Apoe3/4	2020-09-21	46.9	14
2981	Male	Apoe3/4	2020-11-09	46.15	16
2981	Male	Apoe3/4	2020-12-21	44.7	17
2981	Male	Apoe3/4	2021-02-08	45	19
2981	Male	Apoe3/4	2021-03-22	43.1	20
2981	Male	Apoe3/4	2021-05-10	39.805	22
2981	Male	Apoe3/4	2021-07-12	33.96	24
2981	Male	Apoe3/4	2021-08-10	34.04	25
2981	Male	Apoe3/4	2021-09-13	31.3	26
4644	Male	Apoe4	2021-05-26	38.02	6
4644	Male	Apoe4	2021-07-12	42.67	7
4644	Male	Apoe4	2021-08-09	45.31	8
4644	Male	Apoe4	2021-09-15	42.17	9
2659	Female	Apoe3	2020-03-23	20	5
2659	Female	Apoe3	2020-04-23	21	6
2659	Female	Apoe3	2020-05-25	22	7
2659	Female	Apoe3	2020-06-22	21.8	8
2659	Female	Apoe3	2020-07-30	21.5	9
2659	Female	Apoe3	2020-08-25	21.6	10
2659	Female	Apoe3	2020-09-23	21.3	11
2659	Female	Apoe3	2020-10-28	22.1	12
2659	Female	Apoe3	2020-11-24	22.1	13
2659	Female	Apoe3	2020-12-23	22.8	14
2659	Female	Apoe3	2021-01-26	22.5	15
3360	Female	Apoe3	2020-06-22	22.9	5
3360	Female	Apoe3	2020-07-30	24.4	6
3360	Female	Apoe3	2020-08-25	24	7
3360	Female	Apoe3	2020-09-23	25.5	8
3360	Female	Apoe3	2020-10-28	25.5	9
4590	Male	Apoe3	2021-05-25	26.92	6
4590	Male	Apoe3	2021-07-13	26.06	8
4590	Male	Apoe3	2021-08-10	26.78	9
4590	Male	Apoe3	2021-09-14	27.55	10
2818	Female	Apoe3/4	2019-09-23	26	8
2818	Female	Apoe3/4	2019-10-21	27	9
2818	Female	Apoe3/4	2019-11-25	26	10
2818	Female	Apoe3/4	2019-12-23	29	11
2818	Female	Apoe3/4	2020-01-27	28	12
2818	Female	Apoe3/4	2020-02-24	28	13
2818	Female	Apoe3/4	2020-03-23	27	14
2818	Female	Apoe3/4	2020-04-23	33	15
2818	Female	Apoe3/4	2020-05-28	29	16
2818	Female	Apoe3/4	2020-06-22	27.9	17
3084	Female	Apoe3/4	2020-06-09	21.2	6
3084	Female	Apoe3/4	2020-08-10	21.4	8
3084	Female	Apoe3/4	2020-09-21	22	9
3084	Female	Apoe3/4	2020-11-09	22.25	11
3084	Female	Apoe3/4	2020-12-21	23.7	12
3084	Female	Apoe3/4	2021-02-08	23.45	14
3084	Female	Apoe3/4	2021-03-22	23.5	15
3084	Female	Apoe3/4	2021-05-10	23.78	17
3523	Female	Apoe4	2020-09-22	20.9	6
3523	Female	Apoe4	2020-10-27	22.3	7
3523	Female	Apoe4	2020-11-23	22.1	8
3523	Female	Apoe4	2020-12-22	22.5	9
3523	Female	Apoe4	2021-03-29	24.4	12
4600	Female	Apoe3/4	2021-05-24	20.01	6
4600	Female	Apoe3/4	2021-07-12	19.8	8
4600	Female	Apoe3/4	2021-08-10	20.76	9
4600	Female	Apoe3/4	2021-09-13	20.95	10
4547	Male	Apoe3/4	2021-05-24	35.67	7
4547	Male	Apoe3/4	2021-07-12	36.69	8
4547	Male	Apoe3/4	2021-08-10	36.17	9
4547	Male	Apoe3/4	2021-09-13	37.25	10
4448	Female	Apoe4	2021-05-26	25.86	7
4448	Female	Apoe4	2021-07-12	28.32	8
4448	Female	Apoe4	2021-08-09	29.12	9
4448	Female	Apoe4	2021-09-15	26.04	11
2535	Male	Apoe3	2019-10-23	26	5
2535	Male	Apoe3	2019-11-23	23	6
2535	Male	Apoe3	2019-12-23	27	7
2535	Male	Apoe3	2020-01-27	26	8
2535	Male	Apoe3	2020-02-24	30	9
2535	Male	Apoe3	2020-03-23	27	10
2535	Male	Apoe3	2020-04-23	28	11
2535	Male	Apoe3	2020-05-25	29	12
2535	Male	Apoe3	2020-06-22	29.5	13
2535	Male	Apoe3	2020-07-30	31.2	14
2535	Male	Apoe3	2020-08-25	28.9	15
2535	Male	Apoe3	2020-09-23	29.4	16
2535	Male	Apoe3	2020-10-28	28.7	17
2535	Male	Apoe3	2020-11-24	29.4	18
2535	Male	Apoe3	2020-12-23	28.4	19
2535	Male	Apoe3	2021-01-26	30	20
2535	Male	Apoe3	2021-02-24	28.5	21
2535	Male	Apoe3	2021-03-24	27.5	22
2535	Male	Apoe3	2021-04-26	28	23
2535	Male	Apoe3	2021-05-25	26.41	24
2535	Male	Apoe3	2021-07-13	26.74	26
2535	Male	Apoe3	2021-08-10	25.49	27
2535	Male	Apoe3	2021-09-14	25.44	28
2593	Female	Apoe3	2019-12-23	23	5
2593	Female	Apoe3	2020-01-27	25	6
2593	Female	Apoe3	2020-02-24	24	7
2593	Female	Apoe3	2020-03-23	25	8
2593	Female	Apoe3	2020-04-23	27	9
2593	Female	Apoe3	2020-05-25	26	10
2593	Female	Apoe3	2020-06-22	25.6	11
2593	Female	Apoe3	2020-07-30	25.9	12
2593	Female	Apoe3	2020-08-25	27.1	13
2593	Female	Apoe3	2020-09-23	26.6	14
4643	Female	Apoe4	2021-05-26	21.34	6
4643	Female	Apoe4	2021-07-12	21.77	7
4643	Female	Apoe4	2021-08-09	21.82	8
4643	Female	Apoe4	2021-09-15	23.71	9
1935	Female	Apoe4	2019-05-20	21	5
1935	Female	Apoe4	2019-09-23	24	9
1935	Female	Apoe4	2019-10-21	24	10
1935	Female	Apoe4	2019-11-25	26	11
1935	Female	Apoe4	2019-12-23	27	12
1935	Female	Apoe4	2020-01-21	27	13
1935	Female	Apoe4	2020-02-24	27	14
1935	Female	Apoe4	2020-03-23	26	15
2154	Female	Apoe4	2019-12-23	26	5
2154	Female	Apoe4	2020-01-21	27	6
2154	Female	Apoe4	2020-02-24	28	7
2154	Female	Apoe4	2020-03-23	30	8
2154	Female	Apoe4	2020-04-23	31	9
2154	Female	Apoe4	2020-05-28	34	10
2154	Female	Apoe4	2020-06-22	35.3	11
2154	Female	Apoe4	2020-07-29	38.2	12
2154	Female	Apoe4	2020-08-27	40.2	13
2154	Female	Apoe4	2020-09-22	37.5	14
3023	Male	Apoe3/4	2020-02-10	30	5
3023	Male	Apoe3/4	2020-03-23	33	6
3023	Male	Apoe3/4	2020-04-23	33	7
3023	Male	Apoe3/4	2020-06-09	29.3	9
3023	Male	Apoe3/4	2020-08-06	30	11
3023	Male	Apoe3/4	2020-09-21	29.4	12
3023	Male	Apoe3/4	2020-11-09	30.55	14
3023	Male	Apoe3/4	2020-12-21	32.2	15
3023	Male	Apoe3/4	2021-01-25	30.7	16
3023	Male	Apoe3/4	2021-02-22	31.2	17
3023	Male	Apoe3/4	2021-03-22	31.5	18
3023	Male	Apoe3/4	2021-04-26	29.8	19
3023	Male	Apoe3/4	2021-05-24	30.27	20
3023	Male	Apoe3/4	2021-07-12	29.8	22
3023	Male	Apoe3/4	2021-08-10	29.83	23
3023	Male	Apoe3/4	2021-09-13	29.23	24
3015	Female	Apoe3/4	2020-01-27	23	5
3015	Female	Apoe3/4	2020-02-24	24	6
3015	Female	Apoe3/4	2020-03-23	22	7
3015	Female	Apoe3/4	2020-04-23	24	8
3015	Female	Apoe3/4	2020-05-28	25	9
3015	Female	Apoe3/4	2020-06-22	26.4	10
3015	Female	Apoe3/4	2020-07-28	27.1	11
3015	Female	Apoe3/4	2020-08-24	25.8	12
1796	Male	Apoe4	2018-11-02	32.8	7
1796	Male	Apoe4	2019-02-12	33	10
1796	Male	Apoe4	2019-03-12	32	11
1796	Male	Apoe4	2019-04-08	33	12
1796	Male	Apoe4	2019-05-20	34	13
1796	Male	Apoe4	2019-09-23	34	17
3506	Female	Apoe4	2020-09-22	22.8	6
3506	Female	Apoe4	2020-10-27	22.4	7
3506	Female	Apoe4	2020-11-23	22.4	8
3506	Female	Apoe4	2020-12-22	23.4	9
3506	Female	Apoe4	2021-01-27	24.9	10
3506	Female	Apoe4	2021-02-23	24.6	11
3506	Female	Apoe4	2021-03-23	24.6	12
3506	Female	Apoe4	2021-04-27	25.9	13
3506	Female	Apoe4	2021-05-26	24.62	14
3506	Female	Apoe4	2021-07-12	24.77	16
3506	Female	Apoe4	2021-08-09	24.57	17
3506	Female	Apoe4	2021-09-15	23.93	18
2135	Female	Apoe4	2019-12-23	25	5
2135	Female	Apoe4	2020-01-21	26	6
2135	Female	Apoe4	2020-02-24	30	7
2135	Female	Apoe4	2020-03-23	30	8
2135	Female	Apoe4	2020-04-23	31	9
2135	Female	Apoe4	2020-05-28	32	10
2135	Female	Apoe4	2020-06-22	36.7	11
2135	Female	Apoe4	2020-07-29	38.7	12
2135	Female	Apoe4	2020-08-27	38.5	13
2135	Female	Apoe4	2020-09-22	37.1	14
1835	Male	Apoe4	2018-11-02	26.1	6
1835	Male	Apoe4	2019-09-23	28	16
1835	Male	Apoe4	2019-10-21	29	17
2997	Male	Apoe3/4	2020-01-27	30	5
2997	Male	Apoe3/4	2020-02-24	32	6
2997	Male	Apoe3/4	2020-03-23	34	7
2997	Male	Apoe3/4	2020-04-23	34	8
2997	Male	Apoe3/4	2020-05-28	33	9
2997	Male	Apoe3/4	2020-06-22	33	10
2997	Male	Apoe3/4	2020-07-28	34.5	11
2997	Male	Apoe3/4	2020-08-24	35.1	12
2997	Male	Apoe3/4	2020-09-21	35.5	13
2997	Male	Apoe3/4	2020-10-27	35.9	14
2997	Male	Apoe3/4	2020-11-23	36.7	15
2997	Male	Apoe3/4	2020-12-21	38.8	16
2997	Male	Apoe3/4	2021-01-25	38.6	17
2997	Male	Apoe3/4	2021-02-22	39.2	18
2997	Male	Apoe3/4	2021-03-22	36.9	19
2997	Male	Apoe3/4	2021-04-26	33.9	20
2997	Male	Apoe3/4	2021-05-24	34.98	21
2997	Male	Apoe3/4	2021-07-12	33.65	23
2997	Male	Apoe3/4	2021-08-10	33.73	24
2997	Male	Apoe3/4	2021-09-13	33.15	25
4372	Male	Apoe4	2021-04-27	31.5	7
4372	Male	Apoe4	2021-05-26	31.41	8
4372	Male	Apoe4	2021-07-12	30.42	9
4372	Male	Apoe4	2021-08-09	30.03	10
4372	Male	Apoe4	2021-09-15	31.05	11
3528	Male	Apoe4	2021-02-23	40.6	11
3528	Male	Apoe4	2021-03-23	43.5	12
3528	Male	Apoe4	2021-04-27	45.9	13
3528	Male	Apoe4	2021-05-26	48.21	14
3528	Male	Apoe4	2021-07-26	50.375	16
2965	Male	Apoe3/4	2019-11-25	30	5
2965	Male	Apoe3/4	2019-12-23	30	6
2965	Male	Apoe3/4	2020-01-27	35	7
2965	Male	Apoe3/4	2020-02-24	37	8
2965	Male	Apoe3/4	2020-03-23	37	9
2965	Male	Apoe3/4	2020-04-23	36	10
2965	Male	Apoe3/4	2020-05-28	37	11
2965	Male	Apoe3/4	2020-06-22	36.9	12
2965	Male	Apoe3/4	2020-07-28	39	13
2965	Male	Apoe3/4	2020-08-24	41.7	14
2965	Male	Apoe3/4	2020-09-21	40.1	15
2965	Male	Apoe3/4	2020-10-27	39.7	16
2965	Male	Apoe3/4	2020-11-23	39.6	17
2965	Male	Apoe3/4	2020-12-21	39.8	18
2965	Male	Apoe3/4	2021-01-25	41	19
2965	Male	Apoe3/4	2021-02-22	39.6	20
2965	Male	Apoe3/4	2021-03-22	40.7	21
2965	Male	Apoe3/4	2021-04-26	37	22
2965	Male	Apoe3/4	2021-05-24	33.97	23
2965	Male	Apoe3/4	2021-07-12	33.31	24
2965	Male	Apoe3/4	2021-08-10	31.69	25
2965	Male	Apoe3/4	2021-09-13	31.19	26
4342	Male	Apoe3	2021-04-26	31.8	7
4342	Male	Apoe3	2021-05-25	31.97	8
4342	Male	Apoe3	2021-07-13	32.76	9
4342	Male	Apoe3	2021-08-10	33.14	10
4342	Male	Apoe3	2021-09-14	31.36	11
4310	Female	Apoe3/4	2021-03-22	20.4	6
4310	Female	Apoe3/4	2021-04-26	20.3	7
4310	Female	Apoe3/4	2021-05-24	20.79	8
4310	Female	Apoe3/4	2021-07-12	22.36	10
4310	Female	Apoe3/4	2021-08-10	22.95	11
4310	Female	Apoe3/4	2021-09-13	23.47	12
2807	Male	Apoe3/4	2019-10-07	43	9
2807	Male	Apoe3/4	2019-12-09	39.5	11
2807	Male	Apoe3/4	2020-01-27	46	13
2807	Male	Apoe3/4	2020-03-09	46	14
2807	Male	Apoe3/4	2020-04-23	45	16
2807	Male	Apoe3/4	2020-06-09	40	17
2807	Male	Apoe3/4	2020-07-28	34.4	19
2807	Male	Apoe3/4	2020-09-07	35.2	20
2807	Male	Apoe3/4	2020-10-27	34.3	22
1746	Female	Apoe4	2018-11-02	24	7
1746	Female	Apoe4	2019-02-12	29	11
1746	Female	Apoe4	2019-03-25	28.5	12
1746	Female	Apoe4	2019-05-20	26	14
3517	Male	Apoe4	2020-09-22	25.6	6
3517	Male	Apoe4	2020-10-27	28.8	7
3517	Male	Apoe4	2020-11-23	29.2	8
3517	Male	Apoe4	2020-12-22	32.5	9
3517	Male	Apoe4	2021-03-29	30.9	12
3352	Male	Apoe4	2020-06-22	33.6	5
3352	Male	Apoe4	2020-07-29	37.1	6
3352	Male	Apoe4	2020-08-27	35.6	7
3352	Male	Apoe4	2020-09-22	35.8	8
3352	Male	Apoe4	2020-10-27	35.5	9
3352	Male	Apoe4	2020-11-23	36.6	10
3352	Male	Apoe4	2020-12-22	36.7	11
3352	Male	Apoe4	2021-01-27	36.2	12
3352	Male	Apoe4	2021-02-23	38.6	13
3352	Male	Apoe4	2021-03-23	38.3	14
3352	Male	Apoe4	2021-04-27	36.8	15
3352	Male	Apoe4	2021-05-26	35.31	16
3352	Male	Apoe4	2021-07-12	35.35	17
3352	Male	Apoe4	2021-08-09	32.79	18
3352	Male	Apoe4	2021-09-15	30.68	20
2931	Female	Apoe3/4	2019-10-21	20	5
2931	Female	Apoe3/4	2019-11-25	20	6
2931	Female	Apoe3/4	2019-12-23	22	7
2931	Female	Apoe3/4	2020-01-27	21	8
2931	Female	Apoe3/4	2020-02-24	21	9
2931	Female	Apoe3/4	2020-03-23	21	10
2931	Female	Apoe3/4	2020-04-23	22	11
2931	Female	Apoe3/4	2020-05-28	22	12
2931	Female	Apoe3/4	2020-06-22	22.2	13
2931	Female	Apoe3/4	2020-07-28	22.7	14
2931	Female	Apoe3/4	2020-08-24	22.1	15
2931	Female	Apoe3/4	2020-09-21	21.9	16
2931	Female	Apoe3/4	2020-10-27	22.3	17
2931	Female	Apoe3/4	2020-11-23	22.8	18
2931	Female	Apoe3/4	2020-12-21	22.7	19
2931	Female	Apoe3/4	2021-01-25	23	20
2931	Female	Apoe3/4	2021-02-22	23.2	21
2931	Female	Apoe3/4	2021-03-22	23.7	22
2931	Female	Apoe3/4	2021-04-26	23.8	23
2219	Female	Apoe4	2020-03-23	27	5
2219	Female	Apoe4	2020-04-23	31	6
2219	Female	Apoe4	2020-05-28	30	7
2219	Female	Apoe4	2020-06-22	31.4	8
2219	Female	Apoe4	2020-07-29	32.6	9
2219	Female	Apoe4	2020-08-27	33.4	10
2219	Female	Apoe4	2020-09-22	33.8	11
2219	Female	Apoe4	2020-10-27	36.4	12
2219	Female	Apoe4	2020-11-23	38	13
2219	Female	Apoe4	2020-12-22	38.9	14
2219	Female	Apoe4	2021-01-27	38.3	15
1927	Male	Apoe4	2019-05-20	33	5
1927	Male	Apoe4	2019-09-23	49	9
1927	Male	Apoe4	2019-10-21	46	10
1927	Male	Apoe4	2019-11-25	42	11
1927	Male	Apoe4	2019-12-23	52	12
1927	Male	Apoe4	2020-01-21	52	13
1927	Male	Apoe4	2020-02-24	55	14
1927	Male	Apoe4	2020-03-23	43	15
2078	Male	Apoe4	2019-11-25	33	6
2078	Male	Apoe4	2020-01-06	33	7
2078	Male	Apoe4	2020-02-24	34	9
2078	Male	Apoe4	2020-03-23	34	10
2078	Male	Apoe4	2020-04-23	34	11
2078	Male	Apoe4	2020-05-28	37	12
2078	Male	Apoe4	2020-06-22	38.1	13
2078	Male	Apoe4	2020-07-29	39.7	14
2078	Male	Apoe4	2020-08-27	37.8	15
2078	Male	Apoe4	2020-09-22	37.9	16
2078	Male	Apoe4	2020-10-27	33.9	17
2078	Male	Apoe4	2020-11-23	33.6	18
2078	Male	Apoe4	2020-12-22	35.9	19
4261	Female	Apoe3	2021-03-24	23	6
4261	Female	Apoe3	2021-04-26	23	7
4261	Female	Apoe3	2021-05-25	24.05	8
4261	Female	Apoe3	2021-07-13	25.11	10
4575	Female	Apoe4	2021-04-27	22.7	5
4575	Female	Apoe4	2021-05-26	22.6	6
4575	Female	Apoe4	2021-07-12	24.69	8
4575	Female	Apoe4	2021-08-09	24.8	9
4575	Female	Apoe4	2021-09-15	25.65	10
2855	Male	Apoe3	2020-06-22	34.3	6
2855	Male	Apoe3	2020-07-30	37.9	7
2855	Male	Apoe3	2020-08-25	38.7	8
2855	Male	Apoe3	2020-09-23	39.7	9
2855	Male	Apoe3	2020-10-28	39.7	10
2855	Male	Apoe3	2020-11-24	41.8	11
2855	Male	Apoe3	2020-12-23	42.8	12
2855	Male	Apoe3	2021-01-26	45.8	13
3539	Female	Apoe4	2020-09-22	21	6
3539	Female	Apoe4	2020-10-27	22.2	7
3539	Female	Apoe4	2020-11-23	22.5	8
3539	Female	Apoe4	2020-12-22	25.3	9
3539	Female	Apoe4	2021-03-29	23.4	12
2986	Female	Apoe3/4	2020-01-27	22	5
2986	Female	Apoe3/4	2020-02-24	22	6
2986	Female	Apoe3/4	2020-03-23	21	7
2986	Female	Apoe3/4	2020-04-23	23	8
2986	Female	Apoe3/4	2020-05-28	24	9
2986	Female	Apoe3/4	2020-06-22	23.1	10
2986	Female	Apoe3/4	2020-07-28	23.4	11
2986	Female	Apoe3/4	2020-08-24	22.7	12
2986	Female	Apoe3/4	2020-09-21	23	13
2986	Female	Apoe3/4	2020-10-27	23.6	14
2986	Female	Apoe3/4	2020-11-23	23.3	15
2986	Female	Apoe3/4	2020-12-21	25	16
2986	Female	Apoe3/4	2021-01-25	24.7	17
3009	Male	Apoe3/4	2020-01-27	29	5
3009	Male	Apoe3/4	2020-02-24	33	6
3009	Male	Apoe3/4	2020-03-23	35	7
3009	Male	Apoe3/4	2020-04-23	34	8
3009	Male	Apoe3/4	2020-05-28	34	9
3009	Male	Apoe3/4	2020-06-22	32.9	10
3009	Male	Apoe3/4	2020-07-28	33.9	11
3009	Male	Apoe3/4	2020-08-24	32.8	12
2862	Male	Apoe3/4	2019-09-23	38	8
2862	Male	Apoe3/4	2019-10-21	41	9
2862	Male	Apoe3/4	2019-11-25	40	10
2862	Male	Apoe3/4	2019-12-23	43	11
2862	Male	Apoe3/4	2020-01-27	41	12
2862	Male	Apoe3/4	2020-02-24	43	13
2862	Male	Apoe3/4	2020-03-23	40	14
2862	Male	Apoe3/4	2020-04-23	41	15
2862	Male	Apoe3/4	2020-05-28	37	16
2862	Male	Apoe3/4	2020-06-22	36.6	17
2168	Male	Apoe4	2019-12-23	29	5
2168	Male	Apoe4	2020-01-21	29	6
2168	Male	Apoe4	2020-02-24	30	7
2168	Male	Apoe4	2020-03-23	31	8
2168	Male	Apoe4	2020-04-23	34	9
2168	Male	Apoe4	2020-05-28	34	10
2168	Male	Apoe4	2020-06-22	33.6	11
2168	Male	Apoe4	2020-07-29	33.9	12
2168	Male	Apoe4	2020-08-27	35.2	13
2168	Male	Apoe4	2020-09-22	34.3	14
2168	Male	Apoe4	2020-10-27	34.6	15
2168	Male	Apoe4	2020-11-23	34.1	16
2168	Male	Apoe4	2020-12-22	35.6	17
2168	Male	Apoe4	2021-01-27	33.2	18
2168	Male	Apoe4	2021-02-23	31.8	19
2168	Male	Apoe4	2021-03-23	30.7	20
2168	Male	Apoe4	2021-04-27	31.4	21
2168	Male	Apoe4	2021-05-26	29.95	22
2168	Male	Apoe4	2021-07-12	30.41	23
2168	Male	Apoe4	2021-08-09	29.94	24
2168	Male	Apoe4	2021-09-15	29.24	25
1805	Male	Apoe4	2018-11-02	37.5	6
1805	Male	Apoe4	2019-02-12	45	10
1805	Male	Apoe4	2019-03-12	46	11
1805	Male	Apoe4	2019-04-08	50	12
1805	Male	Apoe4	2019-05-20	52	13
1805	Male	Apoe4	2019-09-23	42	17
1805	Male	Apoe4	2019-10-21	40	18
2839	Male	Apoe3	2020-05-25	31	5
2839	Male	Apoe3	2020-06-22	31.8	6
2839	Male	Apoe3	2020-07-30	35.2	7
2839	Male	Apoe3	2020-08-25	36.3	8
2839	Male	Apoe3	2020-09-23	38.6	9
2839	Male	Apoe3	2020-10-28	40.5	10
2839	Male	Apoe3	2020-11-24	39.5	11
2839	Male	Apoe3	2020-12-23	41.1	12
2839	Male	Apoe3	2021-01-26	40.5	13
2839	Male	Apoe3	2021-02-24	43.7	14
2839	Male	Apoe3	2021-03-24	44.5	15
2839	Male	Apoe3	2021-04-26	44.5	16
2839	Male	Apoe3	2021-05-25	43.8	17
2839	Male	Apoe3	2021-07-13	44.88	19
2839	Male	Apoe3	2021-08-10	41.13	20
2839	Male	Apoe3	2021-09-14	38.58	21
2416	Female	Apoe3	2019-09-23	25	7
2416	Female	Apoe3	2019-10-23	26	8
2416	Female	Apoe3	2019-11-24	26	9
2416	Female	Apoe3	2019-12-23	29	10
2416	Female	Apoe3	2020-01-27	29	11
2416	Female	Apoe3	2020-02-24	28	12
2416	Female	Apoe3	2020-03-23	26	13
2416	Female	Apoe3	2020-04-23	27	14
2416	Female	Apoe3	2020-05-25	27	15
2416	Female	Apoe3	2020-06-22	27.4	16
2416	Female	Apoe3	2020-07-30	27.7	17
2416	Female	Apoe3	2020-08-25	27.1	18
2420	Female	Apoe3	2020-01-27	45	11
2420	Female	Apoe3	2020-04-23	32	14
2420	Female	Apoe3	2020-05-25	34	15
2420	Female	Apoe3	2020-06-22	32.6	16
2420	Female	Apoe3	2020-07-30	31.8	17
2420	Female	Apoe3	2020-08-25	32.7	18
2420	Female	Apoe3	2020-09-23	31	19
2420	Female	Apoe3	2020-10-28	30.7	20
1733	Male	Apoe4	2018-11-02	36.2	7
1733	Male	Apoe4	2019-02-12	47	11
1733	Male	Apoe4	2019-03-12	46	12
1733	Male	Apoe4	2019-04-08	51	13
1733	Male	Apoe4	2019-05-20	43	14
2167	Male	Apoe4	2019-12-23	31	5
2167	Male	Apoe4	2020-01-21	33	6
2167	Male	Apoe4	2020-02-24	34	7
2167	Male	Apoe4	2020-03-23	35	8
2167	Male	Apoe4	2020-04-23	35	9
2167	Male	Apoe4	2020-05-28	35	10
2167	Male	Apoe4	2020-06-22	33.5	11
2167	Male	Apoe4	2020-07-29	33.8	12
2167	Male	Apoe4	2020-08-27	35	13
2167	Male	Apoe4	2020-09-22	33.6	14
2167	Male	Apoe4	2020-10-27	33.8	15
2167	Male	Apoe4	2020-11-23	33.9	16
2167	Male	Apoe4	2020-12-22	35.5	17
4421	Female	Apoe3/4	2021-05-10	20.945	7
4421	Female	Apoe3/4	2021-07-12	22.7	9
4421	Female	Apoe3/4	2021-08-10	21.94	10
4421	Female	Apoe3/4	2021-09-13	21.59	11
2223	Male	Apoe4	2020-03-23	34	5
2223	Male	Apoe4	2020-04-23	34	6
2223	Male	Apoe4	2020-05-28	34	7
2223	Male	Apoe4	2020-06-22	32.7	8
2223	Male	Apoe4	2020-07-29	32.9	9
2223	Male	Apoe4	2020-08-27	33.4	10
2223	Male	Apoe4	2020-09-22	34.4	11
2223	Male	Apoe4	2020-10-27	32.1	12
2223	Male	Apoe4	2020-11-23	33.2	13
2223	Male	Apoe4	2020-12-22	34.6	14
2223	Male	Apoe4	2021-01-27	34.7	15
2223	Male	Apoe4	2021-02-23	36.2	16
2223	Male	Apoe4	2021-03-23	36.2	17
2223	Male	Apoe4	2021-04-27	38.8	18
3988	Male	Apoe3/4	2021-01-25	30.9	6
3988	Male	Apoe3/4	2021-02-22	31.5	7
3988	Male	Apoe3/4	2021-03-22	31.7	8
3988	Male	Apoe3/4	2021-04-26	32.5	9
3988	Male	Apoe3/4	2021-05-24	33.49	10
3988	Male	Apoe3/4	2021-07-12	32.07	12
3988	Male	Apoe3/4	2021-08-10	32.83	13
3988	Male	Apoe3/4	2021-09-13	34.99	14
4418	Male	Apoe3/4	2021-05-10	31.93	7
4418	Male	Apoe3/4	2021-07-12	35.3	9
4418	Male	Apoe3/4	2021-08-10	35.9	10
4418	Male	Apoe3/4	2021-09-13	36.16	11
3493	Female	Apoe4	2020-10-27	18.2	7
3493	Female	Apoe4	2020-11-23	17.8	8
3493	Female	Apoe4	2020-12-22	19	9
3493	Female	Apoe4	2021-03-26	21.3	12
4445	Male	Apoe4	2021-04-27	33.5	6
4445	Male	Apoe4	2021-05-26	35.29	7
4445	Male	Apoe4	2021-07-12	37.34	8
4445	Male	Apoe4	2021-08-09	39.36	9
4445	Male	Apoe4	2021-09-15	39.88	11
4259	Male	Apoe3	2021-03-24	32	6
4259	Male	Apoe3	2021-04-26	31.7	7
4259	Male	Apoe3	2021-05-25	31.35	8
4259	Male	Apoe3	2021-07-13	35.05	10
4259	Male	Apoe3	2021-08-10	36.2	11
4259	Male	Apoe3	2021-09-14	35	12
2461	Male	Apoe3	2019-09-23	35	5
2461	Male	Apoe3	2019-10-23	37	6
2461	Male	Apoe3	2019-11-23	44	7
2461	Male	Apoe3	2019-12-23	44	8
2461	Male	Apoe3	2020-01-27	41	9
2461	Male	Apoe3	2020-02-24	44	10
2461	Male	Apoe3	2020-03-23	44	11
2461	Male	Apoe3	2020-04-23	47	12
2461	Male	Apoe3	2020-05-25	45	13
2461	Male	Apoe3	2020-06-22	46.6	14
2461	Male	Apoe3	2020-07-30	46.6	15
2461	Male	Apoe3	2020-08-25	45.8	16
2461	Male	Apoe3	2020-09-23	45.7	17
2461	Male	Apoe3	2020-10-28	43.4	18
2461	Male	Apoe3	2020-11-24	40.8	19
2461	Male	Apoe3	2020-12-23	39.1	20
2461	Male	Apoe3	2021-01-26	34.3	21
2461	Male	Apoe3	2021-02-24	35.6	22
2461	Male	Apoe3	2021-03-24	34.3	23
2625	Female	Apoe3	2020-02-24	22	5
2625	Female	Apoe3	2020-03-23	22	6
2625	Female	Apoe3	2020-04-23	23	7
2625	Female	Apoe3	2020-05-25	24	8
2625	Female	Apoe3	2020-06-22	23.5	9
2625	Female	Apoe3	2020-07-30	24.8	10
2625	Female	Apoe3	2020-08-25	24.7	11
2625	Female	Apoe3	2020-09-23	24.4	12
2387	Male	Apoe3	2019-05-20	35	5
2387	Male	Apoe3	2019-09-23	35	9
2387	Male	Apoe3	2019-10-23	40	10
2387	Male	Apoe3	2019-11-23	40	11
2387	Male	Apoe3	2019-12-23	39	12
2387	Male	Apoe3	2020-01-27	37	13
2387	Male	Apoe3	2020-02-24	37	14
2387	Male	Apoe3	2020-03-23	38	15
2387	Male	Apoe3	2020-04-23	35	16
2387	Male	Apoe3	2020-05-25	37	17
2387	Male	Apoe3	2020-06-22	35.8	18
2387	Male	Apoe3	2020-07-30	37.2	19
3348	Female	Apoe4	2020-06-22	18.3	5
3348	Female	Apoe4	2020-07-29	18.6	6
3348	Female	Apoe4	2020-08-27	19.6	7
3348	Female	Apoe4	2020-09-22	20.4	8
3348	Female	Apoe4	2020-10-27	20.9	9
3348	Female	Apoe4	2020-11-23	20.9	10
3348	Female	Apoe4	2020-12-22	22.8	11
3348	Female	Apoe4	2021-01-27	22.2	12
3348	Female	Apoe4	2021-02-23	23.1	13
3348	Female	Apoe4	2021-03-23	23.7	14
3348	Female	Apoe4	2021-04-27	23.5	15
3348	Female	Apoe4	2021-05-26	26.83	16
3348	Female	Apoe4	2021-07-12	22.77	17
3348	Female	Apoe4	2021-08-09	23.53	18
2619	Male	Apoe3	2020-02-24	33	5
2619	Male	Apoe3	2020-03-23	32	6
2619	Male	Apoe3	2020-04-23	32	7
2619	Male	Apoe3	2020-05-25	29	8
2619	Male	Apoe3	2020-06-22	32.5	9
2619	Male	Apoe3	2020-07-30	32.4	10
2619	Male	Apoe3	2020-08-25	33.5	11
2619	Male	Apoe3	2020-09-23	33.7	12
2619	Male	Apoe3	2020-10-28	33	13
2619	Male	Apoe3	2020-11-24	33.4	14
2619	Male	Apoe3	2020-12-23	34.4	15
2619	Male	Apoe3	2021-01-26	35.4	16
2619	Male	Apoe3	2021-02-24	34.6	17
2619	Male	Apoe3	2021-03-24	34.1	18
2619	Male	Apoe3	2021-04-26	33.2	19
2619	Male	Apoe3	2021-05-25	32.06	20
2619	Male	Apoe3	2021-07-13	32.16	22
2619	Male	Apoe3	2021-08-10	32	23
2619	Male	Apoe3	2021-09-14	32.5	24
2027	Male	Apoe4	2019-09-23	32	5
2027	Male	Apoe4	2019-10-21	34	6
2027	Male	Apoe4	2019-11-25	35	7
2027	Male	Apoe4	2019-12-23	36	8
2027	Male	Apoe4	2020-01-21	34	9
2027	Male	Apoe4	2020-02-24	34	10
2027	Male	Apoe4	2020-03-23	32	11
2027	Male	Apoe4	2020-04-23	31	12
2027	Male	Apoe4	2020-05-28	31	13
2027	Male	Apoe4	2020-06-22	34.3	14
2027	Male	Apoe4	2020-07-29	32.6	15
2027	Male	Apoe4	2020-08-27	30.3	16
2027	Male	Apoe4	2020-09-22	31.2	17
2027	Male	Apoe4	2020-10-27	31.4	18
5232	Female	Apoe4	2021-07-12	23.13	5
5232	Female	Apoe4	2021-08-09	22.76	6
5232	Female	Apoe4	2021-09-15	23.57	8
2132	Female	Apoe4	2019-12-23	22	5
2132	Female	Apoe4	2020-01-21	23	6
2132	Female	Apoe4	2020-02-24	25	7
2132	Female	Apoe4	2020-03-23	24	8
2132	Female	Apoe4	2020-04-23	25	9
2132	Female	Apoe4	2020-05-28	26	10
2132	Female	Apoe4	2020-06-22	26.3	11
2132	Female	Apoe4	2020-07-29	27.1	12
2132	Female	Apoe4	2020-08-27	25	13
2937	Male	Apoe3/4	2019-10-21	32	5
2937	Male	Apoe3/4	2019-11-25	34	6
2937	Male	Apoe3/4	2019-12-23	38	7
2937	Male	Apoe3/4	2020-01-27	38	8
2937	Male	Apoe3/4	2020-02-24	39	9
2937	Male	Apoe3/4	2020-03-23	39	10
2937	Male	Apoe3/4	2020-04-23	40	11
2937	Male	Apoe3/4	2020-05-28	39	12
2937	Male	Apoe3/4	2020-06-22	40.2	13
2937	Male	Apoe3/4	2020-07-28	41.7	14
2937	Male	Apoe3/4	2020-08-24	41.1	15
2937	Male	Apoe3/4	2020-09-21	42.4	16
2937	Male	Apoe3/4	2020-10-27	41.4	17
2937	Male	Apoe3/4	2020-11-23	40.2	18
2937	Male	Apoe3/4	2020-12-21	39.3	19
2937	Male	Apoe3/4	2021-01-25	39.3	20
2937	Male	Apoe3/4	2021-02-22	40.2	21
2937	Male	Apoe3/4	2021-03-22	37.1	22
2937	Male	Apoe3/4	2021-04-26	34	23
2937	Male	Apoe3/4	2021-05-24	32.73	24
2937	Male	Apoe3/4	2021-07-12	32.29	25
2937	Male	Apoe3/4	2021-08-10	31.2	26
2937	Male	Apoe3/4	2021-09-13	31.42	28
2319	Male	Apoe3	2019-02-12	35	6
2319	Male	Apoe3	2019-03-12	35	7
2319	Male	Apoe3	2019-04-08	36	8
2319	Male	Apoe3	2019-05-20	39	9
2319	Male	Apoe3	2019-09-23	36	13
2319	Male	Apoe3	2019-10-23	36	14
2319	Male	Apoe3	2019-11-23	39	15
2319	Male	Apoe3	2019-12-23	36	16
2319	Male	Apoe3	2020-01-27	36	17
1818	Male	Apoe4	2018-11-02	29.8	6
1818	Male	Apoe4	2019-02-12	34	9
1818	Male	Apoe4	2019-03-12	35	10
1818	Male	Apoe4	2019-04-08	35	11
1818	Male	Apoe4	2019-05-20	35	13
1818	Male	Apoe4	2019-09-23	29	17
2980	Male	Apoe3/4	2019-12-09	35	5
2980	Male	Apoe3/4	2020-02-10	36.5	7
2980	Male	Apoe3/4	2020-03-23	39	8
2980	Male	Apoe3/4	2020-04-23	40	9
2980	Male	Apoe3/4	2020-06-09	37.75	11
2980	Male	Apoe3/4	2020-08-06	38.5333	13
2980	Male	Apoe3/4	2020-09-21	40.9	14
2980	Male	Apoe3/4	2020-11-09	38.95	16
2980	Male	Apoe3/4	2020-12-21	37.8	17
2980	Male	Apoe3/4	2021-02-08	37.05	19
2980	Male	Apoe3/4	2021-03-22	36.7	20
2980	Male	Apoe3/4	2021-05-10	35.545	22
2980	Male	Apoe3/4	2021-07-12	34.5	24
2980	Male	Apoe3/4	2021-08-10	33.95	25
3030	Female	Apoe3/4	2020-02-24	22	5
3030	Female	Apoe3/4	2020-03-23	23	6
3030	Female	Apoe3/4	2020-04-23	24	7
3030	Female	Apoe3/4	2020-05-28	24	8
3030	Female	Apoe3/4	2020-06-22	25.9	9
3030	Female	Apoe3/4	2020-07-28	25.9	10
3030	Female	Apoe3/4	2020-08-24	26.7	11
3030	Female	Apoe3/4	2020-09-21	26.1	12
3030	Female	Apoe3/4	2020-10-27	27.1	13
3030	Female	Apoe3/4	2020-11-23	27	14
3030	Female	Apoe3/4	2020-12-21	27.5	15
3030	Female	Apoe3/4	2021-01-25	28.1	16
3030	Female	Apoe3/4	2021-02-22	29.4	17
3030	Female	Apoe3/4	2021-03-22	31.8	18
3030	Female	Apoe3/4	2021-04-26	34.1	19
3030	Female	Apoe3/4	2021-05-24	34.69	20
3030	Female	Apoe3/4	2021-07-12	34.86	22
3030	Female	Apoe3/4	2021-08-10	33.57	23
3030	Female	Apoe3/4	2021-09-13	26.76	24
3036	Male	Apoe3/4	2020-02-24	34	5
3036	Male	Apoe3/4	2020-03-23	35	6
3036	Male	Apoe3/4	2020-04-23	37	7
3036	Male	Apoe3/4	2020-05-28	35	8
3036	Male	Apoe3/4	2020-06-22	36.3	9
3036	Male	Apoe3/4	2020-07-28	36.2	10
3036	Male	Apoe3/4	2020-08-24	35.1	11
3036	Male	Apoe3/4	2020-09-21	34.8	12
3036	Male	Apoe3/4	2020-10-27	37	13
3036	Male	Apoe3/4	2020-11-23	37.3	14
3036	Male	Apoe3/4	2020-12-21	36.4	15
3036	Male	Apoe3/4	2021-01-25	35.9	16
3036	Male	Apoe3/4	2021-02-22	36.8	17
3036	Male	Apoe3/4	2021-03-22	36.1	18
3036	Male	Apoe3/4	2021-04-26	32	19
3036	Male	Apoe3/4	2021-05-24	31.57	20
3036	Male	Apoe3/4	2021-07-12	32.53	21
3036	Male	Apoe3/4	2021-08-10	30.55	22
3036	Male	Apoe3/4	2021-09-13	31.43	23
3990	Male	Apoe3/4	2021-01-25	29.6	6
3990	Male	Apoe3/4	2021-02-22	30.1	7
3990	Male	Apoe3/4	2021-03-22	30.3	8
3990	Male	Apoe3/4	2021-04-26	32.6	9
3990	Male	Apoe3/4	2021-05-24	33.26	10
3990	Male	Apoe3/4	2021-07-12	32.49	12
3990	Male	Apoe3/4	2021-08-10	32.07	13
3990	Male	Apoe3/4	2021-09-13	33.94	14
2097	Female	Apoe4	2019-10-21	25	5
2097	Female	Apoe4	2019-11-25	29	6
2097	Female	Apoe4	2019-12-23	35	7
2097	Female	Apoe4	2020-01-21	28	8
2097	Female	Apoe4	2020-02-24	29	9
2097	Female	Apoe4	2020-03-23	30	10
2097	Female	Apoe4	2020-04-23	31	11
2097	Female	Apoe4	2020-05-28	30	12
2097	Female	Apoe4	2020-06-22	30.5	13
2097	Female	Apoe4	2020-07-29	30.8	14
2097	Female	Apoe4	2020-08-27	30.4	15
2097	Female	Apoe4	2020-09-22	32.7	16
2097	Female	Apoe4	2020-10-27	32.9	17
2097	Female	Apoe4	2020-11-23	33.8	18
2097	Female	Apoe4	2020-12-22	35	19
2097	Female	Apoe4	2021-01-27	35.4	20
2097	Female	Apoe4	2021-02-23	36.9	21
2097	Female	Apoe4	2021-03-23	35	22
2097	Female	Apoe4	2021-04-27	29.6	23
3932	Male	Apoe4	2020-11-23	36.7	6
3932	Male	Apoe4	2020-12-22	38.2	7
3932	Male	Apoe4	2021-01-27	36.8	8
3932	Male	Apoe4	2021-02-23	39.1	9
3932	Male	Apoe4	2021-03-23	39.1	10
3932	Male	Apoe4	2021-04-27	38.8	11
3932	Male	Apoe4	2021-05-26	39.86	12
3932	Male	Apoe4	2021-07-26	39.78	14
3932	Male	Apoe4	2021-09-15	40.63	16
4068	Male	Apoe4	2021-02-23	28.7	7
4068	Male	Apoe4	2021-03-23	28.5	8
4068	Male	Apoe4	2021-04-27	29.5	9
4068	Male	Apoe4	2021-05-26	30.75	10
4068	Male	Apoe4	2021-07-12	30.43	11
4068	Male	Apoe4	2021-08-09	29.82	12
4068	Male	Apoe4	2021-09-15	29	13
2510	Female	Apoe3	2019-10-23	22	5
2510	Female	Apoe3	2019-11-23	23	6
2510	Female	Apoe3	2019-12-23	22	7
2510	Female	Apoe3	2020-01-27	23	8
2510	Female	Apoe3	2020-02-24	24	9
2510	Female	Apoe3	2020-03-23	24	10
2510	Female	Apoe3	2020-04-23	23	11
2510	Female	Apoe3	2020-05-25	22	12
2510	Female	Apoe3	2020-06-22	21.7	13
2510	Female	Apoe3	2020-07-30	20.8	14
2510	Female	Apoe3	2020-08-25	20.9	15
2510	Female	Apoe3	2020-09-23	21.1	16
2510	Female	Apoe3	2020-10-28	21.3	17
2510	Female	Apoe3	2020-11-24	21.6	18
2510	Female	Apoe3	2020-12-23	20.9	19
2510	Female	Apoe3	2021-01-26	21.9	20
2510	Female	Apoe3	2021-02-24	21.8	21
2510	Female	Apoe3	2021-03-24	21.8	22
2510	Female	Apoe3	2021-04-26	21.9	23
2510	Female	Apoe3	2021-05-25	20.23	24
2600	Male	Apoe3	2019-12-23	30	5
2600	Male	Apoe3	2020-01-27	29	6
2600	Male	Apoe3	2020-02-24	30	7
2600	Male	Apoe3	2020-03-23	31	8
2600	Male	Apoe3	2020-04-23	31	9
2600	Male	Apoe3	2020-05-25	31	10
2600	Male	Apoe3	2020-06-22	32.2	11
2600	Male	Apoe3	2020-07-30	32.6	12
2600	Male	Apoe3	2020-08-25	34.1	13
2600	Male	Apoe3	2020-09-23	35.8	14
2600	Male	Apoe3	2020-10-28	35.2	15
2600	Male	Apoe3	2020-11-24	37	16
2600	Male	Apoe3	2020-12-23	35.3	17
2600	Male	Apoe3	2021-01-26	38.6	18
2600	Male	Apoe3	2021-02-24	34.9	19
2600	Male	Apoe3	2021-03-24	37.9	20
2600	Male	Apoe3	2021-04-26	37.2	21
2600	Male	Apoe3	2021-05-25	36.94	22
2600	Male	Apoe3	2021-08-10	32.29	24
2711	Female	Apoe3/4	2019-03-12	23	5
2711	Female	Apoe3/4	2019-04-08	22	6
2711	Female	Apoe3/4	2019-05-20	25	7
2711	Female	Apoe3/4	2019-09-23	26	11
2515	Female	Apoe3	2019-10-23	22	5
2515	Female	Apoe3	2019-11-23	22	6
2515	Female	Apoe3	2019-12-23	22	7
2515	Female	Apoe3	2020-01-27	22	8
2515	Female	Apoe3	2020-02-24	24	9
2515	Female	Apoe3	2020-03-23	24	10
2515	Female	Apoe3	2020-04-23	24	11
2515	Female	Apoe3	2020-05-25	24	12
2515	Female	Apoe3	2020-06-22	23.9	13
2515	Female	Apoe3	2020-07-30	24.1	14
2515	Female	Apoe3	2020-08-25	24.2	15
2515	Female	Apoe3	2020-09-23	24.2	16
2515	Female	Apoe3	2020-10-28	24.8	17
2515	Female	Apoe3	2020-11-24	25.2	18
2515	Female	Apoe3	2020-12-23	25	19
2515	Female	Apoe3	2021-01-26	25.5	20
2515	Female	Apoe3	2021-02-24	24.8	21
3071	Male	Apoe3/4	2020-04-23	31	5
3071	Male	Apoe3/4	2020-06-09	32.85	7
3071	Male	Apoe3/4	2020-08-06	35.4333	9
3071	Male	Apoe3/4	2020-09-21	37.1	10
3071	Male	Apoe3/4	2020-10-27	38.7	11
3071	Male	Apoe3/4	2020-11-23	38.8	12
3071	Male	Apoe3/4	2020-12-21	38.3	13
3071	Male	Apoe3/4	2021-01-25	39.9	14
3071	Male	Apoe3/4	2021-02-22	38.1	15
3071	Male	Apoe3/4	2021-03-22	39.3	16
3071	Male	Apoe3/4	2021-04-26	38.7	17
3071	Male	Apoe3/4	2021-05-24	36.64	18
3071	Male	Apoe3/4	2021-07-12	35.79	20
3071	Male	Apoe3/4	2021-08-10	33.97	21
3071	Male	Apoe3/4	2021-09-13	33.83	22
2643	Male	Apoe3	2020-03-23	32	5
2643	Male	Apoe3	2020-04-23	32	6
2643	Male	Apoe3	2020-05-25	34	7
2643	Male	Apoe3	2020-06-22	35.2	8
2643	Male	Apoe3	2020-07-30	34.9	9
2643	Male	Apoe3	2020-08-25	32	10
2643	Male	Apoe3	2020-09-23	34.3	11
2643	Male	Apoe3	2020-10-28	36.1	12
2643	Male	Apoe3	2020-11-24	35.9	13
2643	Male	Apoe3	2020-12-23	37	14
2643	Male	Apoe3	2021-01-26	35.4	15
2643	Male	Apoe3	2021-02-24	37.3	16
2643	Male	Apoe3	2021-03-24	38.3	17
2643	Male	Apoe3	2021-04-26	38.8	18
4153	Male	Apoe4	2021-02-23	37	6
4153	Male	Apoe4	2021-03-23	39.4	7
4153	Male	Apoe4	2021-04-27	40.5	8
4153	Male	Apoe4	2021-05-26	40.02	9
4153	Male	Apoe4	2021-07-12	38.48	11
4153	Male	Apoe4	2021-08-09	42.12	12
2935	Female	Apoe3/4	2019-10-21	21	5
2935	Female	Apoe3/4	2019-11-25	21	6
2935	Female	Apoe3/4	2019-12-23	22	7
2935	Female	Apoe3/4	2020-01-27	22	8
2935	Female	Apoe3/4	2020-02-24	22	9
2935	Female	Apoe3/4	2020-03-23	24	10
2935	Female	Apoe3/4	2020-04-23	22	11
2935	Female	Apoe3/4	2020-05-28	22	12
2935	Female	Apoe3/4	2020-06-22	22.8	13
2935	Female	Apoe3/4	2020-07-28	22.9	14
2935	Female	Apoe3/4	2020-08-24	22.3	15
2935	Female	Apoe3/4	2020-09-21	22.8	16
2935	Female	Apoe3/4	2020-10-27	23.1	17
2935	Female	Apoe3/4	2020-11-23	22.3	18
2935	Female	Apoe3/4	2020-12-21	23	19
2935	Female	Apoe3/4	2021-01-25	24.1	20
2935	Female	Apoe3/4	2021-02-22	25.8	21
2935	Female	Apoe3/4	2021-03-22	26.1	22
2576	Female	Apoe3	2019-12-23	21	5
2576	Female	Apoe3	2020-02-10	21	7
2576	Female	Apoe3	2020-03-23	22	8
2576	Female	Apoe3	2020-04-23	22	9
2576	Female	Apoe3	2020-05-25	22	10
2576	Female	Apoe3	2020-06-22	22.3	11
2576	Female	Apoe3	2020-08-12	21.55	13
2576	Female	Apoe3	2020-09-23	21.2	14
2869	Female	Apoe3/4	2019-09-23	24	7
2869	Female	Apoe3/4	2019-10-21	28	8
2869	Female	Apoe3/4	2019-11-25	29	9
2869	Female	Apoe3/4	2019-12-23	30	10
2869	Female	Apoe3/4	2020-01-27	34	11
2869	Female	Apoe3/4	2020-02-24	32	12
2869	Female	Apoe3/4	2020-03-23	33	13
2869	Female	Apoe3/4	2020-04-23	32	14
2869	Female	Apoe3/4	2020-05-28	31	15
2869	Female	Apoe3/4	2020-06-22	29.9	16
2869	Female	Apoe3/4	2020-07-28	30.1	17
2869	Female	Apoe3/4	2020-08-24	30.4	18
1942	Female	Apoe4	2019-09-23	29	8
1942	Female	Apoe4	2019-10-21	30	9
1942	Female	Apoe4	2019-11-25	32	10
1942	Female	Apoe4	2019-12-23	32	11
1942	Female	Apoe4	2020-01-21	26	12
1942	Female	Apoe4	2020-02-24	28	13
1942	Female	Apoe4	2020-03-23	26	14
1942	Female	Apoe4	2020-04-23	25	15
1942	Female	Apoe4	2020-05-28	26	16
1942	Female	Apoe4	2020-06-22	26	17
2687	Male	Apoe3	2020-05-25	26	5
2687	Male	Apoe3	2020-06-22	27.2	6
2687	Male	Apoe3	2020-07-30	29.8	8
2687	Male	Apoe3	2020-09-08	31.1	9
2687	Male	Apoe3	2020-11-10	31.8	11
2687	Male	Apoe3	2020-12-23	32	12
2687	Male	Apoe3	2021-01-26	32.3	14
2687	Male	Apoe3	2021-03-10	33.05	15
2687	Male	Apoe3	2021-05-10	31.405	17
2687	Male	Apoe3	2021-07-13	30.98	19
2687	Male	Apoe3	2021-08-10	30.64	20
2687	Male	Apoe3	2021-09-14	29.08	21
2438	Female	Apoe3	2019-09-23	23	6
2438	Female	Apoe3	2019-10-23	23	7
2438	Female	Apoe3	2019-11-23	24	8
2438	Female	Apoe3	2019-12-23	24	9
2438	Female	Apoe3	2020-02-10	26	11
2979	Male	Apoe3/4	2019-12-09	34	5
2979	Male	Apoe3/4	2020-02-10	38.5	7
2979	Male	Apoe3/4	2020-03-23	41	8
2979	Male	Apoe3/4	2020-04-23	34	9
2979	Male	Apoe3/4	2020-06-09	31	11
2979	Male	Apoe3/4	2020-08-06	32.0667	13
2979	Male	Apoe3/4	2020-09-21	34.4	14
2979	Male	Apoe3/4	2020-11-09	33.7	16
2979	Male	Apoe3/4	2020-12-21	34.7	17
2979	Male	Apoe3/4	2021-02-08	36.35	19
2979	Male	Apoe3/4	2021-03-22	25.4	20
2979	Male	Apoe3/4	2021-05-10	34.84	22
2979	Male	Apoe3/4	2021-07-12	34.75	24
2979	Male	Apoe3/4	2021-08-10	34.41	25
2591	Male	Apoe3	2019-12-23	36	5
2591	Male	Apoe3	2020-01-27	40	6
2591	Male	Apoe3	2020-02-24	44	7
2591	Male	Apoe3	2020-03-23	43	8
2591	Male	Apoe3	2020-04-23	38	9
2591	Male	Apoe3	2020-05-25	35	10
2591	Male	Apoe3	2020-06-22	35.9	11
2591	Male	Apoe3	2020-07-30	37.2	12
2591	Male	Apoe3	2020-08-25	38.2	13
2591	Male	Apoe3	2020-09-23	40.2	14
2591	Male	Apoe3	2020-10-28	40.7	15
2591	Male	Apoe3	2020-11-24	41.4	16
2591	Male	Apoe3	2020-12-23	40.5	17
2591	Male	Apoe3	2021-01-26	37.1	18
2591	Male	Apoe3	2021-02-24	40.2	19
2591	Male	Apoe3	2021-03-24	34.2	20
2591	Male	Apoe3	2021-04-26	31.5	21
3354	Female	Apoe4	2020-07-29	19.7	6
3354	Female	Apoe4	2020-08-27	19.6	7
3354	Female	Apoe4	2020-09-22	30.8	8
3354	Female	Apoe4	2020-10-27	20.3	9
3354	Female	Apoe4	2020-11-23	21	10
2205	Male	Apoe4	2020-02-24	38	5
2205	Male	Apoe4	2020-03-23	32	6
2205	Male	Apoe4	2020-04-23	37	7
2205	Male	Apoe4	2020-06-09	38	9
2205	Male	Apoe4	2020-07-29	35.6	11
2205	Male	Apoe4	2020-09-09	38.1	12
2205	Male	Apoe4	2020-11-09	37.9	14
2205	Male	Apoe4	2020-12-22	34.9	15
2205	Male	Apoe4	2021-02-09	42.3	17
2205	Male	Apoe4	2021-03-23	39.9	18
2205	Male	Apoe4	2021-05-11	41.165	20
2205	Male	Apoe4	2021-07-12	41.65	22
2205	Male	Apoe4	2021-08-09	42.58	23
2150	Male	Apoe4	2019-12-23	29	5
2150	Male	Apoe4	2020-01-21	31	6
2150	Male	Apoe4	2020-02-24	32	7
2150	Male	Apoe4	2020-03-23	34	8
2150	Male	Apoe4	2020-04-23	31	9
2150	Male	Apoe4	2020-05-28	32	10
2150	Male	Apoe4	2020-06-22	30.9	11
2150	Male	Apoe4	2020-07-29	31.7	12
2150	Male	Apoe4	2020-08-27	31.5	13
2150	Male	Apoe4	2020-09-22	31.5	14
2150	Male	Apoe4	2020-10-27	31.5	15
2150	Male	Apoe4	2020-11-23	30.3	16
2150	Male	Apoe4	2020-12-22	32.3	17
2150	Male	Apoe4	2021-01-27	32.5	18
2150	Male	Apoe4	2021-02-23	31.9	19
2150	Male	Apoe4	2021-03-23	31.5	20
2150	Male	Apoe4	2021-04-27	31.7	21
2150	Male	Apoe4	2021-05-26	31.61	22
2150	Male	Apoe4	2021-07-12	33.56	24
2150	Male	Apoe4	2021-08-09	29.18	25
2150	Male	Apoe4	2021-09-15	33.41	26
3362	Female	Apoe3	2020-06-22	22.3	5
3362	Female	Apoe3	2020-07-30	23.3	6
3362	Female	Apoe3	2020-08-25	22.6	7
3362	Female	Apoe3	2020-09-23	23.5	8
3362	Female	Apoe3	2020-10-28	22.6	9
1930	Male	Apoe4	2019-05-20	33	5
1930	Male	Apoe4	2019-09-23	43	9
1930	Male	Apoe4	2019-10-21	43	10
1930	Male	Apoe4	2019-11-25	51	11
1930	Male	Apoe4	2019-12-23	42	12
1930	Male	Apoe4	2020-01-21	42	13
1930	Male	Apoe4	2020-02-24	33	14
1930	Male	Apoe4	2020-03-23	35	15
1930	Male	Apoe4	2020-04-23	36	16
1930	Male	Apoe4	2020-05-28	39	17
1930	Male	Apoe4	2020-06-22	39	18
1930	Male	Apoe4	2020-07-29	38.3	19
1930	Male	Apoe4	2020-08-27	38.7	20
1930	Male	Apoe4	2020-09-22	35.6	21
1930	Male	Apoe4	2020-10-27	35.6	22
3007	Female	Apoe3/4	2020-01-27	23	5
3007	Female	Apoe3/4	2020-02-24	25	6
3007	Female	Apoe3/4	2020-03-23	25	7
3007	Female	Apoe3/4	2020-04-23	25	8
3007	Female	Apoe3/4	2020-05-28	25	9
3007	Female	Apoe3/4	2020-06-22	24.7	10
3007	Female	Apoe3/4	2020-07-28	25.2	11
3007	Female	Apoe3/4	2020-08-24	25	12
2048	Male	Apoe4	2019-10-21	28	5
2048	Male	Apoe4	2019-11-25	30	6
2048	Male	Apoe4	2019-12-23	29	7
2048	Male	Apoe4	2020-01-21	29	8
2048	Male	Apoe4	2020-02-24	31	9
2048	Male	Apoe4	2020-03-23	32	10
2048	Male	Apoe4	2020-04-23	30	11
2048	Male	Apoe4	2020-05-28	32	12
2048	Male	Apoe4	2020-06-22	33.7	13
2048	Male	Apoe4	2020-08-12	33.6	15
2048	Male	Apoe4	2020-09-22	34	16
2048	Male	Apoe4	2020-10-27	34.6	17
2048	Male	Apoe4	2020-11-23	34.1	18
4302	Male	Apoe3	2021-04-26	31.4	7
4302	Male	Apoe3	2021-05-25	32.38	8
4302	Male	Apoe3	2021-07-13	33.76	9
4302	Male	Apoe3	2021-08-10	33.95	10
4302	Male	Apoe3	2021-09-14	33.47	11
3086	Female	Apoe3/4	2020-05-28	24	5
3086	Female	Apoe3/4	2020-06-22	23.3	6
3086	Female	Apoe3/4	2020-07-28	24.3	7
3086	Female	Apoe3/4	2020-08-24	26	8
3086	Female	Apoe3/4	2020-09-21	26.3	9
3086	Female	Apoe3/4	2020-10-27	27.7	10
3086	Female	Apoe3/4	2020-11-23	28.2	11
3086	Female	Apoe3/4	2020-12-21	29.8	12
3086	Female	Apoe3/4	2021-01-25	31.3	13
3086	Female	Apoe3/4	2021-02-22	31.1	14
3086	Female	Apoe3/4	2021-03-22	31.8	15
3086	Female	Apoe3/4	2021-04-26	30.8	16
3086	Female	Apoe3/4	2021-05-24	30.86	17
2596	Female	Apoe3	2019-12-23	22	5
2596	Female	Apoe3	2020-01-27	23	6
2596	Female	Apoe3	2020-02-24	24	7
2596	Female	Apoe3	2020-03-23	24	8
2596	Female	Apoe3	2020-04-23	24	9
2596	Female	Apoe3	2020-05-25	25	10
2596	Female	Apoe3	2020-06-22	25.4	11
2596	Female	Apoe3	2020-07-30	26.8	12
2596	Female	Apoe3	2020-08-25	26.4	13
4599	Male	Apoe3/4	2021-05-24	30.16	6
4599	Male	Apoe3/4	2021-07-12	30.7	8
4599	Male	Apoe3/4	2021-08-10	30.51	9
4599	Male	Apoe3/4	2021-09-13	29.67	10
4203	Female	Apoe3	2021-03-24	22.5	6
4203	Female	Apoe3	2021-05-10	22.675	8
4203	Female	Apoe3	2021-07-13	22.99	10
4203	Female	Apoe3	2021-08-10	23.11	11
4203	Female	Apoe3	2021-09-14	23.62	12
2131	Male	Apoe4	2019-12-23	35	5
2131	Male	Apoe4	2020-01-21	35	6
2131	Male	Apoe4	2020-02-24	36	7
2131	Male	Apoe4	2020-03-23	38	8
2131	Male	Apoe4	2020-04-23	40	9
2131	Male	Apoe4	2020-05-28	40	10
2131	Male	Apoe4	2020-06-22	43.1	11
2131	Male	Apoe4	2020-07-29	41.4	12
2131	Male	Apoe4	2020-08-27	37.6	13
2131	Male	Apoe4	2020-09-22	42	14
2131	Male	Apoe4	2020-10-27	41.6	15
2131	Male	Apoe4	2020-11-23	39.2	16
2131	Male	Apoe4	2020-12-22	39.3	17
2131	Male	Apoe4	2021-01-27	40.2	18
2131	Male	Apoe4	2021-02-23	40.3	19
2131	Male	Apoe4	2021-03-23	40.4	20
2131	Male	Apoe4	2021-04-27	38	21
2131	Male	Apoe4	2021-05-26	36.3	22
2131	Male	Apoe4	2021-08-09	32.53	25
1729	Female	Apoe4	2018-11-02	27.7	9
1729	Female	Apoe4	2019-02-12	38	13
1729	Female	Apoe4	2019-03-25	32.5	14
1729	Female	Apoe4	2019-05-20	31	16
3532	Female	Apoe4	2020-09-22	24.7	6
3532	Female	Apoe4	2020-10-27	25.6	7
3532	Female	Apoe4	2020-11-23	25.1	8
3532	Female	Apoe4	2020-12-22	27.3	9
3532	Female	Apoe4	2021-03-29	32.5	12
4137	Female	Apoe3	2021-02-24	22.4	6
4137	Female	Apoe3	2021-03-24	22.5	7
4137	Female	Apoe3	2021-04-26	24.7	8
4137	Female	Apoe3	2021-05-25	24.29	9
4137	Female	Apoe3	2021-07-13	25.69	11
4137	Female	Apoe3	2021-08-10	24.63	12
4137	Female	Apoe3	2021-09-14	25.18	13
3078	Male	Apoe3/4	2020-04-23	30	5
3078	Male	Apoe3/4	2020-05-28	32	6
3078	Male	Apoe3/4	2020-06-22	33.6	7
3078	Male	Apoe3/4	2020-07-28	34.9	8
3078	Male	Apoe3/4	2020-08-11	34.55	9
3078	Male	Apoe3/4	2020-09-21	36.1	10
3078	Male	Apoe3/4	2020-10-27	36.9	11
3078	Male	Apoe3/4	2020-11-23	38.2	12
3078	Male	Apoe3/4	2020-12-21	39.8	13
3078	Male	Apoe3/4	2021-01-25	40.4	14
3078	Male	Apoe3/4	2021-02-22	41.5	15
3078	Male	Apoe3/4	2021-03-22	39.1	16
3078	Male	Apoe3/4	2021-04-26	41.3	17
3078	Male	Apoe3/4	2021-05-24	41.05	18
3078	Male	Apoe3/4	2021-07-12	42.61	20
3078	Male	Apoe3/4	2021-08-10	39.54	21
3078	Male	Apoe3/4	2021-09-13	39.51	22
2776	Female	Apoe3/4	2019-05-20	22	6
2776	Female	Apoe3/4	2019-09-23	26	10
2776	Female	Apoe3/4	2019-10-21	26	11
2776	Female	Apoe3/4	2019-11-25	27	12
2776	Female	Apoe3/4	2019-12-23	26	13
2776	Female	Apoe3/4	2020-01-27	26	14
2776	Female	Apoe3/4	2020-02-24	26	15
2776	Female	Apoe3/4	2020-03-23	29	16
2091	Male	Apoe4	2019-10-21	27	5
2091	Male	Apoe4	2019-11-25	21	6
2091	Male	Apoe4	2019-12-23	27	7
2091	Male	Apoe4	2020-01-21	28	8
2091	Male	Apoe4	2020-02-24	29	9
2091	Male	Apoe4	2020-03-23	30	10
2091	Male	Apoe4	2020-04-23	28	11
2091	Male	Apoe4	2020-05-28	27	12
2091	Male	Apoe4	2020-06-22	28	13
2091	Male	Apoe4	2020-07-29	28.4	14
2091	Male	Apoe4	2020-08-27	27.9	15
2091	Male	Apoe4	2020-09-22	28.1	16
2091	Male	Apoe4	2020-10-27	27.9	17
2091	Male	Apoe4	2020-11-23	32.7	18
2091	Male	Apoe4	2020-12-22	28.7	19
2091	Male	Apoe4	2021-01-27	32.3	20
2091	Male	Apoe4	2021-02-23	27.9	21
2091	Male	Apoe4	2021-03-23	27.1	22
2091	Male	Apoe4	2021-04-27	30.2	23
2578	Female	Apoe3	2019-12-23	23	5
2578	Female	Apoe3	2020-02-10	23.5	7
2578	Female	Apoe3	2020-03-23	25	8
2578	Female	Apoe3	2020-04-23	27	9
2578	Female	Apoe3	2020-05-25	26	10
2578	Female	Apoe3	2020-06-22	25.8	11
2578	Female	Apoe3	2020-08-12	26.05	13
2578	Female	Apoe3	2020-09-23	26.2	14
3526	Female	Apoe4	2020-09-22	21.7	6
3526	Female	Apoe4	2020-10-27	21.1	7
3526	Female	Apoe4	2020-11-23	21.5	8
3526	Female	Apoe4	2020-12-22	21.8	9
3526	Female	Apoe4	2021-03-29	24.3	12
2783	Female	Apoe3/4	2019-05-20	34	6
2783	Female	Apoe3/4	2019-09-23	38	10
2783	Female	Apoe3/4	2019-10-21	40	11
2783	Female	Apoe3/4	2019-11-25	44	12
2783	Female	Apoe3/4	2019-12-23	45	13
2783	Female	Apoe3/4	2020-01-27	46	14
2783	Female	Apoe3/4	2020-02-24	44	15
2783	Female	Apoe3/4	2020-03-23	41	16
2385	Female	Apoe3	2019-05-20	33	5
2385	Female	Apoe3	2019-09-23	44	9
2385	Female	Apoe3	2019-10-23	45	10
2385	Female	Apoe3	2019-11-23	48	11
2385	Female	Apoe3	2019-12-23	50	12
2385	Female	Apoe3	2020-01-27	48	13
2385	Female	Apoe3	2020-02-24	43	14
2385	Female	Apoe3	2020-03-23	41	15
2385	Female	Apoe3	2020-04-23	42	16
2385	Female	Apoe3	2020-05-25	39	17
2385	Female	Apoe3	2020-06-22	38.7	18
2385	Female	Apoe3	2020-07-30	36.3	19
2028	Female	Apoe4	2019-09-23	23	5
2028	Female	Apoe4	2019-10-21	24	6
2028	Female	Apoe4	2019-11-25	28	7
2028	Female	Apoe4	2019-12-23	28	8
2028	Female	Apoe4	2020-02-24	26	10
2028	Female	Apoe4	2020-03-23	26	11
2028	Female	Apoe4	2020-04-23	25	12
2028	Female	Apoe4	2020-05-28	27	13
2028	Female	Apoe4	2020-06-22	26.1	14
2028	Female	Apoe4	2020-07-29	26.3	15
2028	Female	Apoe4	2020-08-27	26.1	16
2028	Female	Apoe4	2020-09-22	23.1	17
2028	Female	Apoe4	2020-10-27	26.4	18
2861	Male	Apoe3/4	2019-09-23	26	8
2861	Male	Apoe3/4	2019-10-21	29	9
2861	Male	Apoe3/4	2019-11-25	30	10
2861	Male	Apoe3/4	2019-12-23	32	11
2861	Male	Apoe3/4	2020-01-27	32	12
2861	Male	Apoe3/4	2020-02-24	31	13
2861	Male	Apoe3/4	2020-03-23	34	14
2861	Male	Apoe3/4	2020-04-23	31	15
2861	Male	Apoe3/4	2020-05-28	30	16
2861	Male	Apoe3/4	2020-06-22	28.4	17
2861	Male	Apoe3/4	2020-07-28	28.5	18
2861	Male	Apoe3/4	2020-08-24	30.1	19
2861	Male	Apoe3/4	2020-09-21	28.7	20
2861	Male	Apoe3/4	2020-10-27	28.5	21
2095	Female	Apoe4	2019-10-21	20	5
2095	Female	Apoe4	2019-11-25	25	6
2095	Female	Apoe4	2019-12-23	24	7
2095	Female	Apoe4	2020-01-21	24	8
2095	Female	Apoe4	2020-02-24	24	9
2095	Female	Apoe4	2020-03-23	24	10
2095	Female	Apoe4	2020-04-23	24	11
2095	Female	Apoe4	2020-05-28	23	12
2095	Female	Apoe4	2020-06-22	24.6	13
2095	Female	Apoe4	2020-07-29	23.9	14
2095	Female	Apoe4	2020-08-27	23.9	15
2095	Female	Apoe4	2020-09-22	24.8	16
2095	Female	Apoe4	2020-10-27	24.9	17
2095	Female	Apoe4	2020-11-23	23.7	18
2095	Female	Apoe4	2020-12-22	24.4	19
2095	Female	Apoe4	2021-01-27	24.4	20
2095	Female	Apoe4	2021-02-23	24.2	21
2095	Female	Apoe4	2021-03-23	23.6	22
2095	Female	Apoe4	2021-04-27	23	23
2967	Male	Apoe3/4	2019-11-25	27	5
2967	Male	Apoe3/4	2019-12-23	29	6
2967	Male	Apoe3/4	2020-01-27	34	7
2967	Male	Apoe3/4	2020-02-24	35	8
2967	Male	Apoe3/4	2020-03-23	35	9
2967	Male	Apoe3/4	2020-04-23	35	10
2967	Male	Apoe3/4	2020-05-28	35	11
2967	Male	Apoe3/4	2020-06-22	34.4	12
2967	Male	Apoe3/4	2020-07-28	37	13
2967	Male	Apoe3/4	2020-08-24	38.8	14
2967	Male	Apoe3/4	2020-09-21	37.4	15
2967	Male	Apoe3/4	2020-10-27	36.7	16
2967	Male	Apoe3/4	2020-11-23	36.2	17
2967	Male	Apoe3/4	2020-12-21	35.4	18
2967	Male	Apoe3/4	2021-01-25	35.1	19
2967	Male	Apoe3/4	2021-02-22	35.1	20
2967	Male	Apoe3/4	2021-03-22	35.9	21
2967	Male	Apoe3/4	2021-04-26	30.3	22
2967	Male	Apoe3/4	2021-05-24	24.94	23
3627	Female	Apoe4	2020-10-27	24.7	7
3627	Female	Apoe4	2020-11-23	24.1	8
3627	Female	Apoe4	2020-12-22	24.5	9
3627	Female	Apoe4	2021-03-29	25.1	12
2174	Male	Apoe4	2019-12-23	40	5
2174	Male	Apoe4	2020-01-21	39	6
2174	Male	Apoe4	2020-02-24	38	7
2174	Male	Apoe4	2020-03-23	40	8
2174	Male	Apoe4	2020-04-23	42	9
2174	Male	Apoe4	2020-05-28	40	10
2174	Male	Apoe4	2020-06-22	39.4	11
2174	Male	Apoe4	2020-07-29	37.7	12
2174	Male	Apoe4	2020-08-27	36.9	13
2850	Female	Apoe3	2020-06-22	22.1	6
2850	Female	Apoe3	2020-07-30	22.2	7
2850	Female	Apoe3	2020-08-25	22.6	8
2850	Female	Apoe3	2020-09-23	23.7	9
2850	Female	Apoe3	2020-10-28	25.5	10
2850	Female	Apoe3	2020-11-24	24.3	11
2850	Female	Apoe3	2020-12-23	24	12
2850	Female	Apoe3	2021-01-26	24.7	13
2850	Female	Apoe3	2021-02-24	26	14
2850	Female	Apoe3	2021-03-24	23.7	15
2850	Female	Apoe3	2021-04-26	25.3	16
2850	Female	Apoe3	2021-05-25	26.61	17
3633	Female	Apoe4	2020-10-27	20.1	7
3633	Female	Apoe4	2020-12-07	21.15	8
3633	Female	Apoe4	2021-03-29	22.4	12
2217	Male	Apoe4	2020-03-23	34	5
2217	Male	Apoe4	2020-04-23	32	6
2217	Male	Apoe4	2020-05-28	32	7
2217	Male	Apoe4	2020-06-22	37.2	8
2217	Male	Apoe4	2020-07-29	41.8	9
2217	Male	Apoe4	2020-08-27	44.5	10
2217	Male	Apoe4	2020-09-22	46.3	11
2217	Male	Apoe4	2020-10-27	45.6	12
2217	Male	Apoe4	2020-11-23	44.3	13
2217	Male	Apoe4	2020-12-22	48.6	14
2217	Male	Apoe4	2021-01-27	47.6	15
2217	Male	Apoe4	2021-02-23	50.5	16
2217	Male	Apoe4	2021-03-23	51.8	17
2217	Male	Apoe4	2021-04-27	51.8	18
2409	Female	Apoe3	2019-09-23	43	7
2409	Female	Apoe3	2020-01-27	41	12
[truncated: 11,266 more rows]
