# Supplementary material for: Weight trajectories in aging humanized APOE mice with translational validity to human Alzheimer’s risk population: A retrospective analysis
Source: PLoS One. 2025 Jan 24;20(1):e0314097. doi: 10.1371/journal.pone.0314097 (PMC11760569; doi:10.1371/journal.pone.0314097)
Supplement: S2 Table — (XLSX) [file pone.0314097.s002.xlsx]

## Sheet: Sheet1
Probability of Transitioning From State	Probability of Transitioning To State
	A	B	C	D	E	F	G	H	I	J
A	0.016	0.269	0.011	0.001	0.011	0.303	0	0.04	0	0.341
B	0.001	0.657	0	0.025	0	0	0	0.013	0	0.302
C	0.034	0	0.56	0.036	0.001	0.008	0.001	0.293	0.054	0.008
D	0	0.318	0.177	0.072	0.06	0.054	0.003	0.189	0.123	0
E	0	0.045	0.031	0	0	0.656	0.01	0	0.181	0.074
F	0	0.095	0.001	0.028	0.018	0.795	0	0	0.055	0.006
G	0.224	0.007	0.069	0	0.277	0.194	0	0.121	0.065	0.039
H	0.012	0.008	0.629	0	0.029	0	0.004	0.119	0.036	0.159
I	0	0.002	0.001	0.054	0.049	0.433	0	0.02	0.439	0
J	0.001	0.065	0	0.008	0	0.001	0	0.027	0.004	0.889
