# Supplementary material for: Weight trajectories in aging humanized APOE mice with translational validity to human Alzheimer’s risk population: A retrospective analysis
Source: PLoS One. 2025 Jan 24;20(1):e0314097. doi: 10.1371/journal.pone.0314097 (PMC11760569; doi:10.1371/journal.pone.0314097)
Supplement: S3 Table — (XLSX) [file pone.0314097.s003.xlsx]

## Sheet: Fasting Blood Glucose
AnimalID	Sex	Genotype	Age	Weight	Average_Fasting_Glucose	State
1925	Female	Apoe4	14	30	94.5	J
1930	Male	Apoe4	14	33	65	J
1969	Female	Apoe4	19	43.6	116	C
1971	Male	Apoe4	19	36	79.5	J
1972	Male	Apoe4	19	28.3	70	J
1973	Male	Apoe4	19	27	69	J
1982	Male	Apoe4	19	36.5	132	J
2032	Male	Apoe4	25	29.3	50.5	J
2052	Male	Apoe4	24	32.13	75	J
2054	Male	Apoe4	24	31.28	61.5	B
2056	Female	Apoe4	28	24.68	67.5	C
2059	Female	Apoe4	28	22.73	75.5	C
2061	Female	Apoe4	24	27.48	93	B
2071	Male	Apoe4	24	31.15	61.5	J
2087	Male	Apoe4	24	37.93	133	B
2088	Male	Apoe4	24	27.9	79	J
2089	Male	Apoe4	24	30.1	104	B
2090	Male	Apoe4	24	23.2	109	B
2091	Male	Apoe4	24	30.2	81	B
2092	Male	Apoe4	24	27.3	69	B
2093	Female	Apoe4	24	31.2	68.5	J
2095	Female	Apoe4	24	23	82	J
2096	Female	Apoe4	24	33.4	54	F
2097	Female	Apoe4	24	29.6	86	B
2098	Female	Apoe4	18	27.1	98.5	J
2100	Female	Apoe4	18	22.9	93.5	J
2123	Female	Apoe4	23	29.98	102	J
2125	Female	Apoe4	23	27.77	88	J
2170	Male	Apoe4	13	47.3	112	F
2171	Female	Apoe4	13	25.5	60.5	J
2172	Female	Apoe4	13	27.1	66	J
2173	Male	Apoe4	13	29.4	72.5	J
2174	Male	Apoe4	13	36.9	115	J
2175	Female	Apoe4	13	23.9	54.5	B
2176	Female	Apoe4	13	25.3	75.5	J
2177	Female	Apoe4	13	29.1	111	B
2178	Male	Apoe4	13	30.7	66.5	C
2179	Male	Apoe4	13	37.1	93.5	C
2180	Male	Apoe4	13	42.9	130	J
2181	Male	Apoe4	13	34.2	77	C
2182	Male	Apoe4	13	33.4	92	C
2184	Female	Apoe4	13	26.8	87	C
2205	Male	Apoe4	24	42.58	77	C
2207	Male	Apoe4	23	36.94	63	C
2386	Female	Apoe3	14	20	52	F
2398	Female	Apoe3	13	25	109	J
2399	Female	Apoe3	13	30	122.5	J
2415	Female	Apoe3	19	34.5	84	J
2416	Female	Apoe3	19	27.1	59	J
2418	Male	Apoe3	12	24	95.5	J
2428	Male	Apoe3	18	44.3	83.5	B
2429	Male	Apoe3	18	42.3	92	B
2430	Male	Apoe3	18	36.9	81.5	B
2432	Male	Apoe3	18	31	87	J
2445	Male	Apoe3	19	34.6	96.5	B
2446	Male	Apoe3	19	41.3	133	B
2465	Female	Apoe3	25	24.4	73	J
2468	Female	Apoe3	23	20.8	69	J
2469	Female	Apoe3	23	24.1	69	J
2470	Female	Apoe3	23	23.6	61	J
2475	Male	Apoe3	23	28	73	J
2476	Male	Apoe3	23	29.1	105.5	J
2477	Male	Apoe3	23	27.3	69	J
2478	Male	Apoe3	23	34.5	78	J
2479	Male	Apoe3	23	29.4	116.5	J
2484	Male	Apoe3	24	44.6	91.5	C
2486	Male	Apoe3	24	34.4	105	I
2487	Male	Apoe3	24	37.3	73.5	J
2498	Female	Apoe3	27	30.89	63	I
2510	Female	Apoe3	24	20.23	61.5	J
2511	Female	Apoe3	24	24.01	109.5	B
2537	Male	Apoe3	24	29.09	71	J
2556	Female	Apoe3	24	23.77	80	B
2559	Female	Apoe3	24	27.02	88	B
2595	Female	Apoe3	13	25.6	74	J
2596	Female	Apoe3	13	26.4	67	J
2597	Female	Apoe3	13	25.3	92.5	B
2599	Male	Apoe3	23	28.5	86.5	B
2601	Male	Apoe3	13	35.9	87	J
2603	Male	Apoe3	13	31.6	96.5	J
2604	Male	Apoe3	13	32	111.5	J
2605	Male	Apoe3	13	33.8	120.5	J
2606	Male	Apoe3	13	38.6	91.5	J
2608	Male	Apoe3	13	32.8	90.5	J
2609	Female	Apoe3	13	28.4	105	B
2610	Female	Apoe3	13	24.7	95.5	J
2624	Female	Apoe3	13	27.8	98.5	F
2625	Female	Apoe3	13	24.4	106.5	J
2628	Male	Apoe3	13	32.6	117	J
2865	Male	Apoe3/4	19	35.7	85	B
2867	Male	Apoe3/4	19	35.8	132.5	B
2868	Male	Apoe3/4	19	34.8	99.5	J
2869	Female	Apoe3/4	19	30.4	84.5	J
2871	Female	Apoe3/4	19	26.5	81	J
2872	Male	Apoe3/4	19	42.4	55.5	J
2873	Male	Apoe3/4	19	40.8	91.5	F
2874	Male	Apoe3/4	19	39.5	102.5	J
2876	Male	Apoe3/4	19	32.8	103	B
2883	Male	Apoe3/4	25	48.9	92.5	F
2893	Female	Apoe3/4	18	30.5	92	B
2896	Female	Apoe3/4	18	32.6	106	J
2912	Male	Apoe3/4	25	35.3	78	B
2913	Male	Apoe3/4	25	32.8	91.5	I
2915	Female	Apoe3/4	25	31.6	66.5	B
2916	Female	Apoe3/4	25	31.4	82.5	B
2918	Female	Apoe3/4	25	24.7	68	J
2922	Male	Apoe3/4	25	30.1	47	J
2923	Male	Apoe3/4	25	26	65	J
2967	Male	Apoe3/4	23	24.94	97.5	B
2977	Female	Apoe3/4	27	25.67	66	J
2987	Female	Apoe3/4	25	17.8	71.5	I
3002	Male	Apoe3/4	13	40.7	102	F
3003	Male	Apoe3/4	13	39.1	49	F
3004	Male	Apoe3/4	13	39.8	108	F
3005	Female	Apoe3/4	13	21.6	60.5	J
3006	Female	Apoe3/4	13	26	72	J
3007	Female	Apoe3/4	13	25	73	J
3008	Female	Apoe3/4	13	26.2	54.5	J
3009	Male	Apoe3/4	13	32.8	45.5	J
3010	Male	Apoe3/4	13	39.7	63.5	J
3011	Male	Apoe3/4	13	24	85.5	J
3012	Male	Apoe3/4	13	35	84.5	F
3013	Female	Apoe3/4	13	23.9	90.5	J
3014	Female	Apoe3/4	13	24.4	82.5	J
3015	Female	Apoe3/4	13	25.8	94	J
3016	Female	Apoe3/4	13	24.6	78.5	J
3027	Female	Apoe3/4	23	22.97	76	C
3035	Male	Apoe3/4	23	29.97	107.5	J
3049	Female	Apoe3/4	23	23.8	114.5	B
3050	Female	Apoe3/4	23	22.4	131.5	B
3051	Female	Apoe3/4	23	21.9	78.5	B
3052	Female	Apoe3/4	23	23.1	78.5	B

## Sheet: CatWalk
AnimalID	Sex	Genotype	Age	Weight	CatWalk_Speed_Mean	State
1854	Female	Apoe4	21	22	7.89039	J
1876	Female	Apoe4	20	42	13.0458	F
1883	Male	Apoe4	18	33	5.86763	J
1884	Male	Apoe4	18	33	8.98536	J
1888	Male	Apoe4	18	51	16.5584	F
1894	Male	Apoe4	17	48	13.9315	F
1911	Male	Apoe4	16	40	8.63343	I
1912	Female	Apoe4	16	35	11.6194	F
1925	Female	Apoe4	14	30	21.9317	J
1930	Male	Apoe4	14	33	12.4389	J
1969	Female	Apoe4	18	41.3	8.57166	C
1971	Male	Apoe4	18	36	5.85558	J
1972	Male	Apoe4	18	28.3	6.9582	J
1973	Male	Apoe4	18	27	5.09407	J
1982	Male	Apoe4	18	36.5	7.75602	J
2024	Male	Apoe4	11	42	18.9843	J
2025	Male	Apoe4	11	32	11.7465	J
2027	Male	Apoe4	11	32	13.0869	J
2098	Female	Apoe4	17	27.1	4.24611	J
2100	Female	Apoe4	17	22.9	6.89035	J
2170	Male	Apoe4	12	43.5	6.02358	F
2171	Female	Apoe4	12	25.8	7.99063	J
2172	Female	Apoe4	12	27.2	6.73887	J
2173	Male	Apoe4	12	29.5	5.63098	J
2174	Male	Apoe4	12	37.7	3.71809	J
2175	Female	Apoe4	12	25.9	6.74636	B
2176	Female	Apoe4	12	26	5.40182	J
2177	Female	Apoe4	12	31.9	6.19226	B
2178	Male	Apoe4	12	31.1	6.12016	C
2179	Male	Apoe4	12	37.4	4.91165	C
2180	Male	Apoe4	12	44.4	5.86327	J
2181	Male	Apoe4	12	35.7	7.46581	C
2182	Male	Apoe4	12	34.2	4.18813	C
2183	Female	Apoe4	12	23.2	5.80771	C
2184	Female	Apoe4	12	27.3	9.22599	C
2192	Female	Apoe4	12	23.5	5.08513	J
2193	Female	Apoe4	12	23.2	3.91646	B
2304	Female	Apoe3	21	45	8.94431	I
2349	Female	Apoe3	18	37	7.54259	F
2351	Female	Apoe3	18	35	17.7383	F
2354	Male	Apoe3	17	44	11.3423	F
2355	Male	Apoe3	17	49	13.2847	F
2363	Male	Apoe3	17	40	10.7498	F
2364	Male	Apoe3	17	38	12.5955	J
2386	Female	Apoe3	13	20	10.5497	F
2398	Female	Apoe3	13	25	13.4391	J
2399	Female	Apoe3	13	30	9.59233	J
2415	Female	Apoe3	18	34.5	3.55544	J
2416	Female	Apoe3	18	27.1	8.5455	J
2418	Male	Apoe3	12	24	9.52066	J
2428	Male	Apoe3	18	44.3	7.20683	B
2429	Male	Apoe3	18	42.3	5.91296	B
2430	Male	Apoe3	18	36.9	6.50615	B
2432	Male	Apoe3	18	31	7.51738	J
2445	Male	Apoe3	18	34.6	5.35663	B
2446	Male	Apoe3	18	41.3	7.23688	B
2545	Female	Apoe3	9	31	21.7442	J
2546	Female	Apoe3	9	31	14.8006	J
2548	Male	Apoe3	9	35	13.1618	B
2595	Female	Apoe3	12	25.9	5.78096	J
2596	Female	Apoe3	12	26.8	5.83145	J
2597	Female	Apoe3	12	26.9	9.18081	B
2601	Male	Apoe3	12	34.8	7.68505	J
2603	Male	Apoe3	12	31.6	9.00242	J
2604	Male	Apoe3	12	32	5.94666	J
2605	Male	Apoe3	12	33.8	6.46046	J
2606	Male	Apoe3	12	38.6	6.93195	J
2607	Male	Apoe3	12	50.8	4.59506	F
2608	Male	Apoe3	12	32.8	7.07865	J
2609	Female	Apoe3	12	28.4	7.08705	B
2610	Female	Apoe3	12	24.7	6.29909	J
2625	Female	Apoe3	12	24.4	6.80406	J
2628	Male	Apoe3	12	32.6	4.89828	J
2702	Male	Apoe3/4	18	48	14.3911	F
2704	Male	Apoe3/4	18	35	14.1715	B
2705	Female	Apoe3/4	18	31	16.1303	I
2709	Male	Apoe3/4	18	38	14.5879	J
2714	Male	Apoe3/4	17	34	12.4015	C
2716	Male	Apoe3/4	17	47	6.23063	C
2717	Male	Apoe3/4	17	53	13.451	C
2758	Male	Apoe3/4	17	34	15.4589	J
2759	Male	Apoe3/4	17	38	10.2001	C
2764	Female	Apoe3/4	17	36	14.608	F
2768	Male	Apoe3/4	17	37	17.4879	J
2770	Male	Apoe3/4	17	45	12.879	F
2783	Female	Apoe3/4	16	41	10.9988	F
2784	Female	Apoe3/4	16	31	11.6819	F
2809	Male	Apoe3/4	13	41	15.56	J
2810	Male	Apoe3/4	13	40	12.3277	J
2811	Male	Apoe3/4	13	32	9.66036	J
2814	Male	Apoe3/4	13	41	13.3524	F
2815	Female	Apoe3/4	14	26	21.3546	F
2816	Female	Apoe3/4	14	30	16.7106	J
2817	Female	Apoe3/4	14	28	13.842	F
2818	Female	Apoe3/4	14	27	13.2156	F
2821	Male	Apoe3/4	14	35	10.299	B
2822	Female	Apoe3/4	14	23	13.513	J
2824	Female	Apoe3/4	14	30	9.17109	B
2825	Female	Apoe3/4	14	32	11.7936	J
2828	Male	Apoe3/4	14	29	9.60395	J
2829	Male	Apoe3/4	14	36	13.289	J
2830	Male	Apoe3/4	14	32	9.04007	J
2862	Male	Apoe3/4	14	40	14.452	J
2863	Male	Apoe3/4	14	42	10.9326	J
2865	Male	Apoe3/4	18	35.7	6.00209	B
2867	Male	Apoe3/4	18	35.8	5.81492	B
2868	Male	Apoe3/4	18	34.8	6.04812	J
2869	Female	Apoe3/4	18	30.4	5.96892	J
2871	Female	Apoe3/4	18	26.5	8.06111	J
2872	Male	Apoe3/4	18	42.4	4.19762	J
2873	Male	Apoe3/4	18	40.8	5.83369	F
2874	Male	Apoe3/4	18	39.5	4.71947	J
2876	Male	Apoe3/4	18	32.8	5.46032	B
2893	Female	Apoe3/4	18	30.5	8.13587	B
2896	Female	Apoe3/4	18	32.6	6.82178	J
3002	Male	Apoe3/4	12	40.7	4.80365	F
3003	Male	Apoe3/4	12	39.1	5.1673	F
3004	Male	Apoe3/4	12	39.8	8.44723	F
3005	Female	Apoe3/4	12	21.6	10.2666	J
3006	Female	Apoe3/4	12	26	9.26571	J
3007	Female	Apoe3/4	12	25	7.47879	J
3008	Female	Apoe3/4	12	26.2	6.90728	J
3009	Male	Apoe3/4	12	32.8	6.28076	J
3010	Male	Apoe3/4	12	39.7	5.12486	J
3011	Male	Apoe3/4	12	24	9.06451	J
3012	Male	Apoe3/4	12	35	5.60229	F
3013	Female	Apoe3/4	12	23.9	7.01052	J
3014	Female	Apoe3/4	12	24.4	11.2314	J
3015	Female	Apoe3/4	12	25.8	10.1502	J
3016	Female	Apoe3/4	12	24.6	8.63218	J
3017	Male	Apoe3/4	12	24	6.62561	I

## Sheet: EchoMRI
AnimalID	Sex	Genotype	Age	Weight	EchoMRI_Lean Percentage	EchoMRI_Fat Percentage	State
1854	Female	Apoe4	21	22	86.5803	10.1036	J
1876	Female	Apoe4	20	42	65.1456	32.7268	F
1883	Male	Apoe4	18	33	92.6183	5.66038	J
1884	Male	Apoe4	18	33	94.1059	4.0959	J
1888	Male	Apoe4	18	51	58.1292	39.8866	F
1894	Male	Apoe4	17	48	62.2038	36.6786	F
1911	Male	Apoe4	16	40	72.8169	24.6099	I
1912	Female	Apoe4	16	35	62.6695	35.2516	F
1925	Female	Apoe4	13	34	65.4238	34.5762	J
1930	Male	Apoe4	13	42	70.1335	29.6651	J
1969	Female	Apoe4	18	41.3	58.4985	38.5282	C
1971	Male	Apoe4	18	36	82.3654	15.0635	J
1972	Male	Apoe4	18	28.3	91.7542	5.63983	J
1973	Male	Apoe4	18	27	94.2613	1.9943	J
1982	Male	Apoe4	18	36.5	76.4191	21.9712	J
2016	Male	Apoe4	23	29	88.302	10.3509	J
2022	Female	Apoe4	15.4	28.2	73.1873	24.588	J
2023	Male	Apoe4	15.4	31.9	81.4356	17.1939	F
2024	Male	Apoe4	15.4	30.6	80.7218	17.3431	J
2025	Male	Apoe4	15.4	28.9	85.3944	13.0359	J
2026	Male	Apoe4	15.4	32.1	81.6902	16.6196	J
2027	Male	Apoe4	15.4	32.6	84.3263	13.7506	J
2028	Female	Apoe4	15.4	26.3	80.8084	16.7486	B
2029	Female	Apoe4	15.4	23	84.3378	13.1032	B
2030	Female	Apoe4	15.4	28.2	79.0138	19.036	J
2031	Female	Apoe4	15.4	27.6	78.1517	19.8153	J
2032	Male	Apoe4	23	30.2	87.3535	10.8546	J
2041	Female	Apoe4	22	33.2	65.3049	33.8285	J
2052	Male	Apoe4	23	33.5	89.8711	9.14672	J
2054	Male	Apoe4	23	33.9	85.5116	13.9752	B
2056	Female	Apoe4	28	24.68	92.6206	6.52791	C
2059	Female	Apoe4	28	22.73	87.7551	11.9601	C
2061	Female	Apoe4	24	27.48	81.323	12.699	B
2071	Male	Apoe4	23	32.4	88.614	9.4196	J
2072	Female	Apoe4	17.5	24.4	82.0782	13.7205	J
2074	Female	Apoe4	17.5	25.1	80.4839	15.3549	B
2078	Male	Apoe4	17.5	33.9	74.9226	23.9843	B
2079	Male	Apoe4	17.5	36.6	69.8292	28.4574	F
2080	Male	Apoe4	17.5	45.7	60.8133	37.9863	F
2081	Male	Apoe4	16	33.9	80.0964	18.1129	B
2082	Female	Apoe4	17.5	22.6	85.6715	7.46384	J
2083	Female	Apoe4	17.5	28.4	77.4254	20.5102	B
2084	Female	Apoe4	17.5	18.8	86.357	9.18788	J
2085	Female	Apoe4	17.5	24.3	84.2621	13.2545	J
2087	Male	Apoe4	23	40.5	72.245	27.4731	B
2088	Male	Apoe4	23	27.9	90.5675	7.20157	J
2089	Male	Apoe4	23	30.1	88.3321	9.87564	B
2090	Male	Apoe4	23	29.1	82.9672	14.7281	B
2091	Male	Apoe4	23	30.2	90.7626	7.58648	B
2092	Male	Apoe4	23	27.3	88.3103	9.6504	B
2093	Female	Apoe4	23	31.2	71.6028	27.8746	J
2095	Female	Apoe4	23	23	80.7798	17.7064	J
2096	Female	Apoe4	23	33.4	69.6417	28.8868	F
2097	Female	Apoe4	23	29.6	72.0799	26.7221	B
2098	Female	Apoe4	17	27.1	76.4637	21.5587	J
2100	Female	Apoe4	17	22.9	85.6276	10.126	J
2123	Female	Apoe4	23	29.98	77.6393	19.9723	J
2125	Female	Apoe4	23	27.77	81.0211	18.6459	J
2135	Female	Apoe4	14	37.1	63.8203	34.5717	F
2136	Female	Apoe4	14	30.9	72.2149	25.1966	F
2140	Female	Apoe4	15	31.95	76.7458	20.5022	C
2141	Female	Apoe4	15	33.6	67.5667	30.0826	C
2142	Female	Apoe4	15	25.25	78.2535	18.1009	C
2149	Female	Apoe4	14	25.3	81.0447	16.3039	J
2156	Female	Apoe4	14	28.8	74.1435	23.4764	J
2157	Female	Apoe4	14	26.3	82.5378	8.0714	B
2170	Male	Apoe4	12	43.5	68.336	30.787	F
2171	Female	Apoe4	12	25.8	87.0156	10.7871	J
2172	Female	Apoe4	12	27.2	82.6287	14.3993	J
2173	Male	Apoe4	12	29.5	91.8482	6.19835	J
2174	Male	Apoe4	12	37.7	78.3589	19.8209	J
2175	Female	Apoe4	12	25.9	85.486	12.095	B
2176	Female	Apoe4	12	26	83.5108	12.8994	J
2177	Female	Apoe4	12	31.9	73.9328	24.8425	B
2178	Male	Apoe4	12	31.1	86.8605	10.021	C
2179	Male	Apoe4	12	37.4	81.4712	15.8186	C
2180	Male	Apoe4	12	44.4	70.2399	28.4608	J
2181	Male	Apoe4	12	35.7	85.594	12.3008	C
2182	Male	Apoe4	12	34.2	84.6942	12.3875	C
2183	Female	Apoe4	12	23.2	84.5488	12.0784	C
2184	Female	Apoe4	12	27.3	80.8165	15.2596	C
2192	Female	Apoe4	12	23.5	81.1205	15.4643	J
2193	Female	Apoe4	12	23.2	86.8845	8.90779	B
2205	Male	Apoe4	23	42.58	72.6821	26.9202	C
2207	Male	Apoe4	23	36.94	80.9579	17.8738	C
2217	Male	Apoe4	16.5	50.5	58.0704	38.9681	F
2218	Female	Apoe4	15	30.5	71.3346	26.7916	B
2219	Female	Apoe4	15	38.3	58.1804	40.4562	F
2220	Female	Apoe4	15	26.3	83.4928	14.8325	J
2221	Female	Apoe4	15	32.4	68.6374	30.7509	F
2222	Male	Apoe4	16.5	36.6	81.5618	12.8849	J
2223	Male	Apoe4	16.5	36.2	78.4505	18.7012	F
2304	Female	Apoe3	21	45	74.4312	23.9798	I
2349	Female	Apoe3	18	37	64.0329	34.1062	F
2351	Female	Apoe3	18	35	69.6492	29.0312	F
2354	Male	Apoe3	17	44	71.892	26.036	F
2355	Male	Apoe3	17	49	70.7598	27.1937	F
2363	Male	Apoe3	17	40	73.2162	24.7805	F
2364	Male	Apoe3	17	38	77.9743	20.4565	J
2386	Female	Apoe3	13	20	83.4085	16.2406	F
2398	Female	Apoe3	12	26	83.1725	15.6945	J
2399	Female	Apoe3	12	35	67.3077	32.2194	J
2415	Female	Apoe3	18	34.5	70.5684	25.8679	J
2416	Female	Apoe3	18	27.1	80.7587	17.0903	J
2418	Male	Apoe3	11	24	93.9394	4.38716	J
2428	Male	Apoe3	18	44.3	64.6923	32.8186	B
2429	Male	Apoe3	18	42.3	66.8469	31.9489	B
2430	Male	Apoe3	18	36.9	71.2917	26.1084	B
2432	Male	Apoe3	18	31	89.3742	8.37679	J
2445	Male	Apoe3	18	34.6	80.6583	18.1818	B
2446	Male	Apoe3	18	41.3	69.5189	28.0884	B
2461	Male	Apoe3	23	34.3	83.0415	16.3748	J
2462	Male	Apoe3	23	34.5	82.5314	16.7637	J
2465	Female	Apoe3	23	24.2	91.0792	8.00696	J
2475	Male	Apoe3	23	28	88.5779	10.5522	J
2476	Male	Apoe3	23	29.1	86.3409	12.9815	J
2477	Male	Apoe3	23	27.3	89.4758	9.50833	J
2478	Male	Apoe3	23	34.5	74.365	25.0219	J
2479	Male	Apoe3	23	29.4	83.0373	15.0819	J
2484	Male	Apoe3	23	44.6	74.7423	23.3587	C
2486	Male	Apoe3	23	34.4	62.7588	36.6337	I
2487	Male	Apoe3	23	37.3	84.7188	14.0312	J
2498	Female	Apoe3	26	24.36	83.5092	14.204	I
2510	Female	Apoe3	23	21.9	85.2038	13.3367	J
2511	Female	Apoe3	23	26.4	83.5902	14.494	B
2532	Female	Apoe3	23	23.5	84.3347	14.7308	J
2533	Female	Apoe3	23	23.7	86.3552	12.9047	I
2537	Male	Apoe3	24	29.09	93.331	6.28088	J
2545	Female	Apoe3	7	32	73.4915	25.4915	J
2546	Female	Apoe3	7	32	78.2288	21.0701	J
2548	Male	Apoe3	7	39	70.4169	28.728	B
2549	Male	Apoe3	17.5	37.6	69.8568	28.0526	F
2550	Male	Apoe3	17.5	38	70.8861	27.4654	F
2551	Male	Apoe3	17.5	43	64.1489	34.8759	F
2556	Female	Apoe3	24	23.77	88.8994	7.63757	B
2559	Female	Apoe3	23	27.02	81.5747	17.3295	B
2574	Female	Apoe3	15	27.9	79.4853	18.8474	B
2575	Female	Apoe3	15	28.2	83.7922	13.2997	C
2576	Female	Apoe3	15	21.2	87.0197	9.51265	C
2577	Female	Apoe3	15	28.1	82.997	15.1719	B
2578	Female	Apoe3	15	26.2	84.3989	13.9123	C
2585	Female	Apoe3	14	37.9	62.4704	36.0816	F
2586	Female	Apoe3	14	22.5	81.6766	14.9336	J
2587	Female	Apoe3	14	26.2	82.5572	17.4428	J
2588	Female	Apoe3	14	25.1	88.8739	11.1261	J
2593	Female	Apoe3	14	26.6	80.9578	17.6739	J
2595	Female	Apoe3	12	25.9	83.4943	13.6917	J
2596	Female	Apoe3	12	26.8	86.5089	12.1212	J
2597	Female	Apoe3	12	26.9	88.727	9.77282	B
2599	Male	Apoe3	23	28.5	93.6227	5.14791	B
2601	Male	Apoe3	12	34.8	78.4206	19.5256	J
2603	Male	Apoe3	12	31.6	80.8475	16.3163	J
2604	Male	Apoe3	12	32	80.2337	16.3583	J
2605	Male	Apoe3	12	33.8	75.7611	20.9309	J
2606	Male	Apoe3	12	38.6	70.0028	27.3209	J
2607	Male	Apoe3	12	50.8	60.4032	38.1002	F
2608	Male	Apoe3	12	32.8	78.0584	19.5474	J
2609	Female	Apoe3	12	28.4	70.4594	27.6382	B
2610	Female	Apoe3	12	24.7	84.161	12.4572	J
2623	Female	Apoe3	17.75	30	69.8376	25.603	F
2624	Female	Apoe3	12	27.8	77.6362	20.7802	F
2625	Female	Apoe3	12	24.4	85.4818	10.364	J
2628	Male	Apoe3	12	32.6	83.0525	16.3318	J
2637	Female	Apoe3	17.5	21.3	82.1391	15.0635	J
2642	Male	Apoe3	16.5	32.8	80.3212	17.5591	J
2643	Male	Apoe3	16.5	37.3	71.2503	26.6191	F
2644	Male	Apoe3	16.5	39.3	68.8895	29.091	F
2645	Female	Apoe3	15	23.7	85.9583	12.9167	J
2646	Female	Apoe3	15	23.9	83.7743	13.7125	J
2647	Female	Apoe3	15	24.4	86.8099	11.7573	J
2648	Female	Apoe3	15	25.5	78.866	19.6669	J
2650	Female	Apoe3	15	24.8	82.6342	15.7718	J
2653	Male	Apoe3	16.5	40.4	66.0193	33.1614	F
2654	Male	Apoe3	15.5	31.1	87.1004	11.2092	B
2656	Male	Apoe3	16.5	34.6	78.7137	20.6719	J
2657	Male	Apoe3	16.5	37.9	74.109	24.2861	F
2659	Female	Apoe3	15	22.5	92.6346	5.09915	J
2660	Female	Apoe3	15	24.1	89.8043	8.55712	J
2661	Female	Apoe3	15	23.3	83.8137	14.6785	J
2662	Female	Apoe3	15	25.1	82.1606	17.2185	J
2663	Female	Apoe3	15	22.4	83.6986	13.4703	J
2664	Male	Apoe3	16.5	32	81.4618	15.9126	J
2665	Male	Apoe3	16.5	29.5	87.8348	9.60143	J
2666	Male	Apoe3	16.5	36	75.0943	23.5846	F
2673	Female	Apoe3	15.3333	26.9	79.7479	16.9325	J
2674	Female	Apoe3	10	24.2	81.0822	16.8836	J
2675	Female	Apoe3	10	27.2	77.423	18.6241	B
2679	Female	Apoe3	10	21.5	85.0025	11.0115	C
2680	Female	Apoe3	10	21.6	90.8359	5.13595	C
2681	Female	Apoe3	10	23.45	85.582	10.6261	C
2688	Female	Apoe3	9	23.3	87.5973	9.97712	J
2689	Female	Apoe3	9	21.4	87.6633	8.61151	J
2702	Male	Apoe3/4	18	48	64.0068	34.8361	F
2704	Male	Apoe3/4	18	35	76.3536	21.138	B
2705	Female	Apoe3/4	18	31	73.6364	23.9273	I
2709	Male	Apoe3/4	18	38	75.4333	22.3776	J
2714	Male	Apoe3/4	17	34	89.9324	8.92921	C
2716	Male	Apoe3/4	17	47	65.6662	33.0161	C
2717	Male	Apoe3/4	17	53	64.6599	33.6666	C
2724	Female	Apoe4	10	30.85	74.4625	24.1796	C
2725	Female	Apoe4	10	27.25	80.912	16.3842	C
2726	Female	Apoe4	10	23.4	81.1859	14.9354	C
2730	Female	Apoe4	10	22.1	83.2866	12.8852	J
2731	Female	Apoe4	10	20.6	83.871	11.7122	J
2733	Female	Apoe4	9	22.5	80.9763	16.469	J
2734	Female	Apoe4	9	23.4	79.9145	16.7094	J
2736	Female	Apoe4	9	25.9	78.7094	18.8656	J
2737	Female	Apoe4	9	23.8	85.0702	10.8039	J
2738	Female	Apoe4	9	23.1	84.0803	13.3053	J
2758	Male	Apoe3/4	17	34	77.0104	19.9092	J
2759	Male	Apoe3/4	17	38	70.7211	27.6281	C
2764	Female	Apoe3/4	17	36	66.8508	32.4432	F
2768	Male	Apoe3/4	17	37	72.3991	26.0944	J
2770	Male	Apoe3/4	17	45	64.1007	35.2151	F
2776	Female	Apoe3/4	16	29	70.5905	28.158	F
2778	Female	Apoe3/4	16	33	68.4483	30.2414	F
2780	Male	Apoe3/4	16	41	77.4939	21.5112	F
2781	Male	Apoe3/4	16	46	69.8435	27.6013	F
2782	Male	Apoe3/4	16	50	68.3054	30.5618	F
2783	Female	Apoe3/4	16	41	60.9093	38.0649	F
2784	Female	Apoe3/4	16	31	76.0658	22.5131	F
2786	Male	Apoe3/4	16	25	90.3254	6.94143	J
2787	Male	Apoe3/4	16	34	78.5014	19.7597	B
2790	Female	Apoe3/4	15	37	63.7092	35.6325	F
2791	Female	Apoe3/4	15	32	68.949	28.4492	F
2794	Male	Apoe3/4	15	34	82.1805	15.9091	B
2798	Male	Apoe3/4	15	27	95.8455	3.11591	J
2799	Male	Apoe3/4	15	33	90.5983	7.21368	J
2800	Male	Apoe3/4	15	30	92.8729	4.73916	J
2815	Female	Apoe3/4	14	26	76.2656	20.4696	F
2816	Female	Apoe3/4	14	30	76.8752	21.4782	J
2817	Female	Apoe3/4	14	28	77.5463	20.4475	F
2818	Female	Apoe3/4	14	27	87.5985	10.8254	F
2821	Male	Apoe3/4	14	35	77.7095	21.4234	B
2822	Female	Apoe3/4	14	23	87.1353	12.2908	J
2824	Female	Apoe3/4	14	30	78.7323	19.5876	B
2825	Female	Apoe3/4	14	32	65.8544	33.2595	J
2828	Male	Apoe3/4	14	29	93.608	5.78835	J
2829	Male	Apoe3/4	14	36	78.9257	20.0176	J
2830	Male	Apoe3/4	14	32	71.5679	26.7721	J
2835	Female	Apoe3	9	23.8	87.7446	9.73905	J
2836	Female	Apoe3	9	25.1	84.7039	10.7797	J
2837	Female	Apoe3	9	24.8	87.3196	10.6253	J
2838	Female	Apoe3	9	23.6	87.8788	9.68779	J
2847	Female	Apoe3	16.25	25.01	85.7468	13.1319	J
2848	Female	Apoe3	16.25	23.09	91.0688	7.4022	J
2849	Female	Apoe3	16.25	25.68	83.0661	13.8729	J
2850	Female	Apoe3	16.25	25.3	85.2743	12.1622	J
2862	Male	Apoe3/4	14	40	71.8064	26.7654	J
2863	Male	Apoe3/4	14	42	70.0351	29.6891	J
2865	Male	Apoe3/4	18	35.7	67.3569	30.4573	B
2867	Male	Apoe3/4	18	35.8	70.3996	27.3659	B
2868	Male	Apoe3/4	18	34.8	76.6565	21.6413	J
2869	Female	Apoe3/4	18	30.4	76.9341	21.0148	J
2871	Female	Apoe3/4	18	26.5	79.5518	17.527	J
2872	Male	Apoe3/4	18	42.4	68.3868	29.8597	J
2873	Male	Apoe3/4	18	40.8	71.8092	26.6986	F
2874	Male	Apoe3/4	18	39.5	70.3308	26.3874	J
2876	Male	Apoe3/4	18	32.8	79.9874	17.0139	B
2878	Female	Apoe3/4	24	26.9	90.1658	8.7792	B
2879	Male	Apoe3/4	24	34.8	80.7002	18.0822	J
2880	Male	Apoe3/4	24	34.4	85.4819	13.5359	J
2883	Male	Apoe3/4	24	48.9	61.8691	37.1471	F
2893	Female	Apoe3/4	18	30.5	71.7239	25.6419	B
2896	Female	Apoe3/4	18	32.6	74.0311	24.7102	J
2912	Male	Apoe3/4	24	39.8	72.7273	26.1204	B
2913	Male	Apoe3/4	24	49.8	64.8216	34.0303	I
2915	Female	Apoe3/4	24	37.1	66.8639	32.488	B
2916	Female	Apoe3/4	24	37.7	66.9903	32.3244	B
2918	Female	Apoe3/4	24	24.7	83.1637	15.9033	J
2922	Male	Apoe3/4	23	30.6	86.8908	10.0504	J
2923	Male	Apoe3/4	23	27.6	92.7595	4.3041	J
2967	Male	Apoe3/4	23	24.94	97.2067	2.7933	B
2976	Female	Apoe3/4	26	17.24	93.2023	3.50505	I
2977	Female	Apoe3/4	26	25.67	83.175	15.7165	J
2987	Female	Apoe3/4	25	17.8	87.0901	10.3592	I
3002	Male	Apoe3/4	12	40.7	69.6283	27.8671	F
3003	Male	Apoe3/4	12	39.1	73.5188	24.7288	F
3004	Male	Apoe3/4	12	39.8	68.0694	29.616	F
3005	Female	Apoe3/4	12	21.6	88.1633	7.65306	J
3006	Female	Apoe3/4	12	26	84.6401	10.6956	J
3007	Female	Apoe3/4	12	25	86.5206	10.0674	J
3008	Female	Apoe3/4	12	26.2	85.4414	11.3752	J
3009	Male	Apoe3/4	12	32.8	76.3754	22.0712	J
3010	Male	Apoe3/4	12	39.7	70.2932	27.8432	J
3011	Male	Apoe3/4	12	24	87.7185	7.6199	J
3012	Male	Apoe3/4	12	35	77.0219	19.7372	F
3013	Female	Apoe3/4	12	23.9	87.1348	9.46358	J
3014	Female	Apoe3/4	12	24.4	88.598	7.77027	J
3015	Female	Apoe3/4	12	25.8	86.898	9.7551	J
3016	Female	Apoe3/4	12	24.6	84.6801	12.6263	J
3017	Male	Apoe3/4	12	24	81.9115	16.068	I
3027	Female	Apoe3/4	23	22.97	91.9187	6.80529	C
3035	Male	Apoe3/4	22	29.97	95.1175	3.07414	J
3049	Female	Apoe3/4	23	23.8	83.4165	15.3782	B
3050	Female	Apoe3/4	23	22.4	82.9507	15.9864	B
3051	Female	Apoe3/4	23	21.9	83.3333	15.5382	B
3052	Female	Apoe3/4	23	23.1	83.5685	11.8257	B

## Sheet: NOR
AnimalID	Sex	Genotype	Age	Weight	NOR_Time	State
1797	Female	Apoe4	19	22	57.4	F
1799	Female	Apoe4	19	30	74.5	F
1802	Male	Apoe4	19	44	33	I
1803	Male	Apoe4	19	30	27.7	I
1805	Male	Apoe4	19	40	42.7	F
1806	Male	Apoe4	19	33	29.3	F
1850	Male	Apoe4	17	28	7.3	F
1852	Male	Apoe4	17	29	30.4	F
1853	Male	Apoe4	17	34	46.4	I
1865	Male	Apoe4	16	37	24.2	I
1867	Female	Apoe4	15	26	7.7	F
1868	Female	Apoe4	15	25	67.1	F
1925	Female	Apoe4	13	34	7.2	J
1930	Male	Apoe4	13	42	22.2	J
1969	Female	Apoe4	19	43.6	33.3	C
1971	Male	Apoe4	18	36	96	J
1972	Male	Apoe4	18	28.3	103.6	J
1973	Male	Apoe4	18	27	92.9	J
1982	Male	Apoe4	19	36.5	12.1	J
2032	Male	Apoe4	23	30.2	97.6	J
2052	Male	Apoe4	23	33.5	30.5	J
2054	Male	Apoe4	23	33.9	13.9	B
2056	Female	Apoe4	27	24.68	151.3	C
2059	Female	Apoe4	27	22.73	36.6	C
2088	Male	Apoe4	23	27.9	123.6	J
2089	Male	Apoe4	23	30.1	70.7	B
2090	Male	Apoe4	23	29.1	56.2	B
2091	Male	Apoe4	23	30.2	111.2	B
2092	Male	Apoe4	23	27.3	83.5	B
2093	Female	Apoe4	23	31.2	97.7	J
2095	Female	Apoe4	23	23	8.6	J
2096	Female	Apoe4	23	33.4	103.8	F
2097	Female	Apoe4	23	29.6	23.7	B
2098	Female	Apoe4	18	27.1	6.9	J
2100	Female	Apoe4	18	22.9	76	J
2123	Female	Apoe4	23	29.98	167.6	J
2125	Female	Apoe4	23	27.77	170.8	J
2135	Female	Apoe4	14	37.1	1.1	F
2136	Female	Apoe4	14	30.9	9.3	F
2140	Female	Apoe4	14	31.95	12.1	C
2141	Female	Apoe4	14	33.6	23.4	C
2142	Female	Apoe4	14	25.25	111.7	C
2145	Female	Apoe4	14	36.9	66.7	C
2146	Female	Apoe4	14	33.85	11.1	C
2149	Female	Apoe4	14	25.3	71.3	J
2156	Female	Apoe4	14	28.8	13.2	J
2157	Female	Apoe4	14	26.3	68	B
2205	Male	Apoe4	23	42.58	14.8	C
2207	Male	Apoe4	23	36.94	36.4	C
2349	Female	Apoe3	17	37	88	F
2351	Female	Apoe3	17	35	84.1	F
2354	Male	Apoe3	17	44	53.4	F
2355	Male	Apoe3	17	49	14.3	F
2386	Female	Apoe3	13	20	4.6	F
2398	Female	Apoe3	13	25	4.9	J
2399	Female	Apoe3	13	30	2.3	J
2415	Female	Apoe3	18	34.5	69.5	J
2416	Female	Apoe3	18	27.1	67.8	J
2418	Male	Apoe3	12	24	14	J
2428	Male	Apoe3	18	44.3	51.8	B
2429	Male	Apoe3	18	42.3	83.9	B
2430	Male	Apoe3	18	36.9	130.7	B
2432	Male	Apoe3	18	31	35.8	J
2445	Male	Apoe3	19	34.6	97.2	B
2446	Male	Apoe3	19	41.3	102.1	B
2465	Female	Apoe3	23	24.2	135.9	J
2475	Male	Apoe3	22	28	6.3	J
2476	Male	Apoe3	22	30.6	11.7	J
2477	Male	Apoe3	22	28.5	28.6	J
2478	Male	Apoe3	22	35.3	26.2	J
2479	Male	Apoe3	22	30.9	14.4	J
2484	Male	Apoe3	23	44.6	67	C
2486	Male	Apoe3	23	34.4	21.8	I
2487	Male	Apoe3	23	37.3	21	J
2498	Female	Apoe3	26	24.36	143.1	I
2510	Female	Apoe3	23	21.9	24.8	J
2511	Female	Apoe3	23	26.4	26.6	B
2545	Female	Apoe3	8	31	10	J
2546	Female	Apoe3	8	31	4.1	J
2548	Male	Apoe3	8	35	31.5	B
2556	Female	Apoe3	24	23.77	65.9	B
2559	Female	Apoe3	23	27.02	182.4	B
2574	Female	Apoe3	14	27.9	29.3	B
2575	Female	Apoe3	14	28.2	153.5	C
2576	Female	Apoe3	14	21.2	62.9	C
2577	Female	Apoe3	14	28.1	12.3	B
2578	Female	Apoe3	14	26.2	4.8	C
2585	Female	Apoe3	14	37.9	119.5	F
2586	Female	Apoe3	14	22.5	178.7	J
2587	Female	Apoe3	14	26.2	21.5	J
2588	Female	Apoe3	14	25.1	71.5	J
2593	Female	Apoe3	14	26.6	12.2	J
2599	Male	Apoe3	23	28.5	17.7	B
2624	Female	Apoe3	13	27.8	36.3	F
2625	Female	Apoe3	13	24.4	27.5	J
2628	Male	Apoe3	13	32.6	37.5	J
2702	Male	Apoe3/4	18	48	101.2	F
2704	Male	Apoe3/4	18	35	26.4	B
2705	Female	Apoe3/4	18	31	57.1	I
2709	Male	Apoe3/4	18	38	84.8	J
2809	Male	Apoe3/4	12	41	21.9	J
2810	Male	Apoe3/4	12	43	26.4	J
2811	Male	Apoe3/4	12	32	22.4	J
2814	Male	Apoe3/4	12	41	30	F
2865	Male	Apoe3/4	18	35.8	0	B
2867	Male	Apoe3/4	18	34.8	144.9	B
2868	Female	Apoe3/4	18	30.4	111.4	J
2869	Female	Apoe3/4	18	26.5	52.5	J
2871	Male	Apoe3/4	18	42.4	65.2	J
2872	Male	Apoe3/4	18	40.8	16	J
2873	Male	Apoe3/4	18	39.5	57.7	F
2874	Male	Apoe3/4	18	32.8	41.7	J
2876	Male	Apoe3/4	24	48.9	69	B
2883	Female	Apoe3/4	18	30.5	123.1	F
2893	Female	Apoe3/4	18	32.6	15	B
2896	Male	Apoe3/4	24	39.8	1.9	J
2912	Male	Apoe3/4	24	49.8	102.3	B
2913	Female	Apoe3/4	24	37.1	127.6	I
2915	Female	Apoe3/4	24	37.7	104.6	B
2916	Female	Apoe3/4	24	24.7	151	B
2918	Male	Apoe3/4	23	30.6	97.3	J
2922	Male	Apoe3/4	23	27.6	85.4	J
2923	Male	Apoe3/4	23	24.94	13	J
2967	Female	Apoe3/4	26	31.05	13.3	B
2975	Female	Apoe3/4	26	17.24	93.7	J
2976	Female	Apoe3/4	26	25.67	176.4	I
2977	Female	Apoe3/4	25	17.8	167.8	J
2987	Female	Apoe3/4	23	22.97	62.9	I
3027	Male	Apoe3/4	22	29.97	14.1	C
3035	Female	Apoe3/4	23	23.8	53.5	J
3049	Female	Apoe3/4	23	22.4	44.3	B
3050	Female	Apoe3/4	23	21.9	106.4	B
3051	Female	Apoe3/4	23	23.1	80.9	B
